# Supplementary material for: Pan‐cancer analysis reveals sex‐specific signatures in the tumor microenvironment
Source: Mol Oncol. 2022 Mar 12;16(11):2153–73. doi: 10.1002/1878-0261.13203 (PMC9168759; doi:10.1002/1878-0261.13203)
Supplement: Supplementary file 3 — Table S2. 24 different immune cell types in Bindea et al. publication and their marker genes. [file MOL2-16-2153-s001.xls]

## Sheet: Sheet1
Supplementary Table S2. 24 different immune cell types in Bindea et al. publication and their marker genes.
Abbreviation of cells	Full names of cell	Gene Number	Marker Genes
aDC	Activate dendritic cells	5	CCL1,EBI3,INDO,LAMP3,OAS3
B cells	B cells	33	ABCB4,BACH2,BCL11A,BLK,BLNK,CCR9,CD19,CD72,COCH,CR2,DTNB,FCRL2,GLDC,GNG7,HLA-DOB,HLA-DQA1,IGHA1,IGHG1,IGHM,IGKC,IGL,KIAA0125,MEF2C,MICAL3,MS4A1,OSBPL10,PNOC,QRSL1,SCN3A,SLC15A2,SPIB,TCL1A,TNFRSF17
CD8 T cells	CD8+ T cells	37	ABT1,AES,APBA2,ARHGAP8,C12orf47,C19orf6,C4orf15,CAMLG,CD8A,CD8B,CDKN2AIP,DNAJB1,FLT3LG,GADD45A,GZMM,KLF9,LEPROTL1,LIME1,MYST3,PF4,PPP1R2,PRF1,PRR5,RBM3,SF1,SFRS7,SLC16A7,TBCC,THUMPD1,TMC6,TSC22D3,VAMP2,ZEB1,ZFP36L2,ZNF22,ZNF609,ZNF91
Cytotoxic cells	Cytotoxic cells	17	APBA2,APOL3,CTSW,DUSP2,GNLY,GZMA,GZMH,KLRB1,KLRD1,KLRF1,KLRK1,NKG7,RORA,RUNX3,SIGIRR,WHAMMP3,ZBTB16
DC	Dendritic cells	7	CCL13,CCL17,CCL22,CD209,HSD11B1,NPR1,PPFIBP2
Eosinophils	Eosinophils	31	ABHD2,ACACB,C9orf156,CAT,CCR3,CLC,CYSLTR2,EMR1,EPN2,GALC,GPR44,HES1,HIST1H1C,HRH4,IGSF2,IL5RA,KBTBD11,KCNH2,LRP5L,MYO15B,RCOR3,RNASE2,RRP12,SIAH1,SMPD3,SYNJ1,TGIF1,THBS1,THBS4,TIPARP,TKTL1
iDC	Immature Dendritic cells	31	ABCG2,BLVRB,CARD9,CD1A,CD1B,CD1C,CD1E,CH25H,CLEC10A,CSF1R,CTNS,F13A1,FABP4,FZD2,GSTT1,GUCA1A,HS3ST2,LMAN2L,MMP12,MS4A6A,NUDT9,PDXK,PPARG,PREP,RAP1GAP,SLC26A6,SLC7A8,SYT17,TACSTD2,TM7SF4,VASH1
Macrophages	Macrophages	33	APOE,ATG7,BCAT1,CCL7,CD163,CD68,CD84,CHI3L1,CHIT1,CLEC5A,COL8A2,COLEC12,CTSK,CXCL5,CYBB,DNASE2B,EMP1,FDX1,FN1,GM2A,GPC4,KAL1,MARCO,ME1,MS4A4A,MSR1,PCOLCE2,PTGDS,RAI14,SCARB2,SCG5,SGMS1,SULT1C2
Mast cells	Mast cells	30	ABCC4,ADCYAP1,CALB2,CEACAM8,CMA1,CPA3,CTSG,ELA2,GATA2,HDC,HPGD,HPGDS,KIT,LINC01140,MAOB,MLPH,MPO,MS4A2,NR0B1,PPM1H,PRG2,PTGS1,SCG2,SIGLEC6,SLC18A2,SLC24A3,TAL1,TPSAB1,TPSB2,VWA5A
Neutrophils	Neutrophils	31	ALPL,BST1,CD93,CEACAM3,CREB5,CRISPLD2,CSF3R,CYP4F3,DYSF,FCAR,FCGR3B,FLJ11151,FPR1,FPRL1,G0S2,HIST1H2BC,HPSE,IL8RA,IL8RB,KCNJ15,LILRB2,MGAM,MME,PDE4B,S100A12,SIGLEC5,SLC22A4,SLC25A37,TECPR2,TNFRSF10C,VNN3
NK CD56bright cells	NK CD56bright cells	11	DUSP4,FOXJ1,LPCAT4,MADD,6-Mar,MPPED1,MUC3B,NIBP,PLA2G6,RRAD,XCL1
NK CD56dim cells	NK CD56dim cells	15	EDG8,FLJ20699,GTF3C1,GZMB,IL21R,KIR2DL3,KIR2DS1,KIR2DS2,KIR2DS5,KIR3DL1,KIR3DL2,KIR3DL3,KIR3DS1,SPON2,TMEPAI
NK cells	Natural killer cells	35	ADARB1,AF107846,ALDH1B1,APBB2,ATL2,BCL2,CDC5L,FGF18,FUT5,FZR1,GAGE2A,IGFBP5,KANK2,LDB3,MAPRE3,MCM3AP,MRC2,NCR1,PDLIM4,PRX,PSMD4,RP5-886K2.1,SGMS1,SLC30A5,SMEK1,SPN,TBXA2R,TCTN2,TINAGL1,TRPV6,XCL1,XCL2,ZNF205,ZNF528,ZNF747
pDC	Plasmacytoid Dendritic cells	1	IL3RA
T cells	T cells	19	BCL11B,CD2,CD28,CD3D,CD3E,CD3G,CD6,CD96,GIMAP5,ITM2A,LCK,NCALD,PRKCQ,SH2D1A,SKAP1,TRA,TRAC,TRAT1,TRBC1
T helper cells	T helper cells	24	ANP32B,ASF1A,ATF2,BATF,C13orf34,CD28,DDX50,FAM111A,FRYL,GOLGA8A,ICOS,ITM2A,LRBA,NAP1L4,NUP107,PHF10,PPP2R5C,RPA1,SEC24C,SLC25A12,SRSF10,TRA,UBE2L3,YME1L1
Tcm cells	T central memory cells	39	AQP3,ATF7IP,ATM,CASP8,CDC14A,CEP68,CLUAP1,CREBZF,CYLD,DOCK9,FAM153B,FOXP1,FYB,HNRPH1,INPP4B,KLF12,LOC441155,MAP3K1,MLL,N4BP2L2-IT2,NEFL,NFATC3,PCM1,PCNX,PDXDC2,PHC3,POLR2J2,PSPC1,REPS1,RPP38,SLC7A6,SNRPN,ST3GAL1,STX16,TIMM8A,TRAF3IP3,TXK,TXLNGY,USP9Y
Tem cells	T effector memory cells	15	AKT3,C7orf54,CCR2,DDX17,EWSR1,FLI1,GDPD5,LTK,MEFV,NFATC4,PRKY,TBC1D5,TBCD,TRA,VIL2
Tfh cells	T follicular helper cells	32	B3GAT1,BLR1,C18orf1,CDK5R1,CHGB,CHI3L2,CXCL13,HEY1,HIST1H4K,ICA1,KCNK5,KIAA1324,MAF,MAGEH1,MKL2,MYO6,MYO7A,PASK,PDCD1,POMT1,PTPN13,PVALB,SH3TC1,SIRPG,SLC7A10,SMAD1,ST8SIA1,STK39,THADA,TOX,TSHR,ZNF764
Tgd cells	T gamma delta cells	6	C1orf61,CD160,FEZ1,TARP,TRD,TRGV9
Th1 cells	T helper 1 cells	27	APBB2,APOD,ATP9A,BST2,BTG3,CCL4,CD38,CD70,CMAH,CSF2,CTLA4,DGKI,DOK5,DPP4,DUSP5,EGFL6,GGT1,HBEGF,IFNG,IL12RB2,IL22,LRP8,LRRN3,LTA,SGCB,SYNGR3,ZBTB32
Th17 cells	T helper 17 cells	3	IL17A,IL17RA,RORC
Th2 cells	T helper 2 cells	26	ADCY1,AHI1,ANK1,BIRC5,CDC25C,CDC7,CENPF,CXCR6,DHFR,EVI5,GATA3,GSTA4,HELLS,IL26,LAIR2,LIMA1,MB,MICAL2,NEIL3,PHEX,PMCH,PTGIS,SLC39A14,SMAD2,SNRPD1,WDHD1
Treg cells	Regulatory T cells	1	FOXP3
