# Supplementary material for: Pan‐cancer analysis reveals sex‐specific signatures in the tumor microenvironment
Source: Mol Oncol. 2022 Mar 12;16(11):2153–73. doi: 10.1002/1878-0261.13203 (PMC9168759; doi:10.1002/1878-0261.13203)
Supplement: Supplementary file 4 — Table S3. The validation datasets. [file MOL2-16-2153-s010.xlsx]

## Sheet: Table S3
Supplementary Table S3.The validation datasets.
	Mutation data
	Male samples	Female samples	Total samples	Platform	Source
Bladder Cancer(BLCA)	82	27	109	cbioportal	PMID:25092538
Unclassified Renal Cell Carcinoma(URCC)	34	28	62	cbioportal	PMID:27713405
Glioblastoma multiforme(GBM)	57	38	95	cbioportal	PMID: 30675060
Liver Cancer(LINC)	277	86	363	ICGC	https://dcc.icgc.org/projects/LINC-JP
Gastric Adenocarcinoma(STAD)	45	33	78	cbioportal	PMID:25583476
Lung Adenocarcinoma(LUAD)	95	88	183	cbioportal	PMID:22980975
Skin Cutaneous Melanoma(SKCM)	67	54	121	cbioportal	PMID:22817889
