# Supplementary material for: Pan‐cancer analysis reveals sex‐specific signatures in the tumor microenvironment
Source: Mol Oncol. 2022 Mar 12;16(11):2153–73. doi: 10.1002/1878-0261.13203 (PMC9168759; doi:10.1002/1878-0261.13203)
Supplement: Supplementary file 5 — Table S4. Differential immune cells between male and female patients across 19 cancer types. [file MOL2-16-2153-s006.xls]

## Sheet: BLCA
Supplementary Table S3. Differentialimmune cells between male and female patients across 19 cancer types
BLCA
Immune cell	T-Score	P-value	FDR
NK CD56bright cells	-1.71557	0.0894379	0.626085
Eosinophils	1.64271	0.104348	0.626085
Mast cells	2.26026	0.026167	0.626085
Neutrophils	1.95228	0.0536303	0.626085
iDC	1.39126	0.167128	0.802213
Tgd cells	1.28041	0.20335	0.813399
CD8 T cells	-1.06454	0.289252	0.867756
Cytotoxic cells	-1.07748	0.283599	0.867756
pDC	-0.734715	0.464355	0.871022
T cells	-0.830875	0.407804	0.871022
Tem cells	-0.843771	0.401211	0.871022
Th17 cells	-0.90441	0.367851	0.871022
Tcm cells	0.722451	0.471804	0.871022
Macrophages	0.606986	0.545121	0.934492
T helper cells	-0.338744	0.735485	0.947217
Tfh cells	-0.378394	0.706072	0.947217
Th2 cells	-0.267871	0.789348	0.947217
Treg cells	-0.477779	0.633861	0.947217
B cells	0.284695	0.776491	0.947217
Th1 cells	0.385666	0.700387	0.947217
DC	-0.212849	0.831906	0.95075
NK cells	0.123695	0.901829	0.983813
aDC	0.00129164	0.998972	0.998972
NK CD56dim cells	0.0139252	0.988915	0.998972

## Sheet: COAD
Supplementary Table S3. Differentialimmune cells between male and female patients across 19 cancer types
COAD
Immune cell	T-Score	P-value	FDR
Tfh cells	-2.30333	0.022564	0.541537
B cells	-0.866281	0.387634	0.863806
Cytotoxic cells	-0.613162	0.540663	0.863806
NK CD56bright cells	-0.635727	0.525868	0.863806
NK CD56dim cells	-0.359414	0.719838	0.863806
Tcm cells	-0.764279	0.44585	0.863806
Th17 cells	-1.0367	0.30157	0.863806
aDC	0.790307	0.430545	0.863806
DC	1.32503	0.187331	0.863806
Eosinophils	0.513834	0.608229	0.863806
iDC	0.364878	0.715764	0.863806
Macrophages	0.611828	0.541619	0.863806
Neutrophils	0.408113	0.683779	0.863806
NK cells	1.16425	0.246321	0.863806
pDC	0.377822	0.706139	0.863806
T cells	0.572632	0.567705	0.863806
Tgd cells	1.33545	0.184418	0.863806
Th1 cells	0.529154	0.597459	0.863806
Th2 cells	0.412706	0.680468	0.863806
Treg cells	0.985209	0.326105	0.863806
CD8 T cells	-0.218497	0.827328	0.87081
Mast cells	-0.205109	0.837784	0.87081
T helper cells	0.162926	0.87081	0.87081
Tem cells	0.194752	0.845843	0.87081

## Sheet: DLBC
Supplementary Table S3. Differentialimmune cells between male and female patients across 19 cancer types
DLBC
Immune cell	T-Score	P-value	FDR
CD8 T cells	-0.872846	0.389597	0.881792
Cytotoxic cells	-0.14985	0.881792	0.881792
DC	-1.18489	0.244424	0.881792
Eosinophils	-0.181174	0.857313	0.881792
Mast cells	-0.468483	0.64269	0.881792
NK CD56bright cells	-0.592286	0.557814	0.881792
pDC	-0.54612	0.588629	0.881792
T cells	-0.391929	0.698137	0.881792
T helper cells	-1.69443	0.10019	0.881792
Tcm cells	-0.704276	0.487896	0.881792
Tem cells	-0.160924	0.87341	0.881792
Tfh cells	-0.579238	0.567255	0.881792
Th1 cells	-0.655351	0.516661	0.881792
Th17 cells	-0.175749	0.861908	0.881792
Th2 cells	-0.482554	0.632508	0.881792
Treg cells	-0.292481	0.771895	0.881792
aDC	0.667846	0.5088	0.881792
B cells	0.658867	0.514472	0.881792
iDC	0.191807	0.849415	0.881792
Macrophages	0.153644	0.878869	0.881792
Neutrophils	1.07076	0.291974	0.881792
NK CD56dim cells	0.181544	0.857042	0.881792
NK cells	0.961044	0.3434	0.881792
Tgd cells	1.49201	0.144934	0.881792

## Sheet: GBM
Supplementary Table S3. Differentialimmune cells between male and female patients across 19 cancer types
GBM
Immune cell	T-Score	P-value	FDR
DC	-4.00949	0.000263845	0.00633227
Cytotoxic cells	-2.63377	0.0136584	0.163901
CD8 T cells	-1.78366	0.0963874	0.370426
iDC	-2.04503	0.0522359	0.370426
Macrophages	-1.60615	0.123475	0.370426
pDC	-1.68706	0.112516	0.370426
T cells	-1.68788	0.101077	0.370426
Tgd cells	1.75883	0.0860171	0.370426
aDC	-1.52409	0.144526	0.385401
Tcm cells	-1.21778	0.23635	0.56724
Neutrophils	-0.973464	0.34057	0.740445
Th2 cells	0.915656	0.370222	0.740445
B cells	-0.41995	0.679305	0.861916
Eosinophils	-0.451207	0.656062	0.861916
Tfh cells	-0.415277	0.68235	0.861916
Th1 cells	-0.610786	0.547153	0.861916
Treg cells	-0.440676	0.663385	0.861916
NK CD56bright cells	0.594222	0.560494	0.861916
NK cells	0.612609	0.546296	0.861916
NK CD56dim cells	-0.346599	0.732648	0.879178
Mast cells	0.226877	0.821994	0.896721
Th17 cells	0.235896	0.815285	0.896721
T helper cells	0.135189	0.894372	0.933257
Tem cells	-0.0369829	0.970867	0.970867

## Sheet: HNSC
Supplementary Table S3. Differentialimmune cells between male and female patients across 19 cancer types
HNSC
Immune cell	T-Score	P-value	FDR
aDC	2.84892	0.00482391	0.0385912
iDC	2.93381	0.0037042	0.0385912
Neutrophils	3.01197	0.00293756	0.0385912
Th1 cells	2.39477	0.0176382	0.105829
Macrophages	2.17225	0.031068	0.149127
DC	2.01313	0.0454886	0.166138
NK CD56dim cells	1.95056	0.0524882	0.166138
Tgd cells	1.92711	0.0553794	0.166138
pDC	-1.80294	0.0728598	0.194293
Mast cells	1.56946	0.118204	0.274125
Tcm cells	1.53679	0.125641	0.274125
T cells	1.27739	0.202869	0.405739
T helper cells	1.08455	0.279212	0.446739
Th17 cells	1.08591	0.278783	0.446739
Treg cells	1.13855	0.256192	0.446739
NK cells	-0.813433	0.416789	0.588408
Th2 cells	-0.852487	0.394973	0.588408
Cytotoxic cells	0.742673	0.458521	0.611361
Tfh cells	0.584354	0.559591	0.706851
Tem cells	-0.384773	0.700761	0.840914
Eosinophils	0.313879	0.753925	0.861629
B cells	0.245978	0.805924	0.87919
CD8 T cells	-0.042477	0.966153	0.966153
NK CD56bright cells	0.0732603	0.941676	0.966153

## Sheet: KIRC
Supplementary Table S3. Differentialimmune cells between male and female patients across 19 cancer types
KIRC
Immune cell	T-Score	P-value	FDR
pDC	-3.22896	0.00154306	0.0370334
Tcm cells	-2.56867	0.0112655	0.135186
Treg cells	-1.85335	0.0657162	0.472408
NK CD56dim cells	1.7695	0.0787346	0.472408
Macrophages	-1.1494	0.252601	0.774681
Neutrophils	-1.35777	0.176984	0.774681
T cells	-1.06465	0.288928	0.774681
NK CD56bright cells	1.06095	0.290505	0.774681
Tgd cells	1.27065	0.205669	0.774681
B cells	-0.787395	0.432153	0.781911
Cytotoxic cells	-0.903808	0.367692	0.781911
Eosinophils	-0.593113	0.553853	0.781911
Mast cells	-0.728496	0.467535	0.781911
NK cells	-0.747039	0.456353	0.781911
Th1 cells	-0.618639	0.537107	0.781911
DC	0.675955	0.500286	0.781911
Tfh cells	0.642149	0.52181	0.781911
iDC	-0.490608	0.624541	0.788894
Th2 cells	0.499737	0.618207	0.788894
Tem cells	-0.272157	0.785924	0.857372
CD8 T cells	0.314235	0.753785	0.857372
T helper cells	0.347603	0.728646	0.857372
Th17 cells	-0.118662	0.905704	0.940871
aDC	0.0743028	0.940871	0.940871

## Sheet: KIRP
Supplementary Table S3. Differentialimmune cells between male and female patients across 19 cancer types
KIRP
Immune cell	T-Score	P-value	FDR
Eosinophils	-3.27407	0.00191052	0.0229263
Th2 cells	3.49627	0.00132878	0.0229263
NK cells	3.10767	0.00334149	0.0267319
T helper cells	2.76892	0.00829198	0.0497519
Macrophages	-2.47323	0.0170868	0.0683473
Tgd cells	2.5216	0.0152147	0.0683473
Tcm cells	2.37574	0.0218818	0.0750234
Tfh cells	1.94436	0.058776	0.176328
Th1 cells	-1.69705	0.0953854	0.254361
Cytotoxic cells	-1.15544	0.254207	0.37592
DC	-1.19746	0.23908	0.37592
iDC	-1.25483	0.215066	0.37592
Mast cells	-1.32003	0.192326	0.37592
Neutrophils	-1.2484	0.219748	0.37592
pDC	1.31826	0.195421	0.37592
Tem cells	1.29134	0.204468	0.37592
Th17 cells	1.12724	0.266277	0.37592
Treg cells	0.926095	0.360369	0.480491
aDC	0.705673	0.484096	0.61149
NK CD56dim cells	-0.446522	0.657953	0.789543
B cells	0.129971	0.897396	0.978977
CD8 T cells	0.170815	0.865095	0.978977
NK CD56bright cells	-0.0256192	0.979685	0.992292
T cells	0.00971474	0.992292	0.992292

## Sheet: LAML
Supplementary Table S3. Differentialimmune cells between male and female patients across 19 cancer types
LAML
Immune cell	T-Score	P-value	FDR
aDC	-0.813257	0.419911	0.780578
iDC	-1.07098	0.289033	0.780578
NK CD56dim cells	-0.836047	0.40689	0.780578
Th1 cells	-1.67946	0.0990701	0.780578
Th17 cells	-0.955742	0.343544	0.780578
B cells	1.16779	0.248159	0.780578
CD8 T cells	1.04408	0.302066	0.780578
Cytotoxic cells	1.06941	0.28995	0.780578
NK cells	1.32897	0.189669	0.780578
pDC	1.44959	0.154366	0.780578
T cells	1.47682	0.146044	0.780578
Tcm cells	0.838448	0.405783	0.780578
Treg cells	0.807807	0.422813	0.780578
Eosinophils	-0.642324	0.523527	0.795637
Macrophages	-0.631546	0.530425	0.795637
Neutrophils	-0.635769	0.528166	0.795637
Tem cells	-0.548015	0.585993	0.827284
Th2 cells	-0.334458	0.739392	0.88727
DC	0.337681	0.73694	0.88727
T helper cells	0.392569	0.696255	0.88727
Tfh cells	-0.187279	0.852162	0.929631
NK CD56bright cells	0.205024	0.838362	0.929631
Tgd cells	-0.112887	0.910624	0.939646
Mast cells	0.0761279	0.939646	0.939646

## Sheet: LGG
Supplementary Table S3. Differentialimmune cells between male and female patients across 19 cancer types
LGG
Immune cell	T-Score	P-value	FDR
Mast cells	2.31098	0.023682	0.568367
CD8 T cells	-1.12028	0.265613	0.940865
pDC	-1.75484	0.0834804	0.940865
T helper cells	-1.3262	0.189555	0.940865
Tgd cells	-1.27076	0.210544	0.940865
Th1 cells	-1.10025	0.274419	0.940865
Treg cells	1.33357	0.186567	0.940865
Neutrophils	-0.151457	0.880132	0.97096
NK CD56bright cells	-0.0365339	0.97096	0.97096
NK CD56dim cells	-0.304828	0.761251	0.97096
NK cells	-0.141096	0.888109	0.97096
Tcm cells	-0.358637	0.720929	0.97096
Tfh cells	-0.371045	0.711642	0.97096
Th2 cells	-0.419136	0.676085	0.97096
aDC	0.626361	0.532813	0.97096
B cells	0.632435	0.529023	0.97096
Cytotoxic cells	0.108126	0.91414	0.97096
DC	0.441862	0.659623	0.97096
Eosinophils	0.534501	0.59446	0.97096
iDC	0.241206	0.810053	0.97096
Macrophages	0.408762	0.683995	0.97096
T cells	0.0632729	0.949719	0.97096
Tem cells	0.331311	0.741158	0.97096
Th17 cells	0.130795	0.896271	0.97096

## Sheet: LIHC
Supplementary Table S3. Differentialimmune cells between male and female patients across 19 cancer types
LIHC
Immune cell	T-Score	P-value	FDR
B cells	-1.81198	0.0770265	0.697995
Macrophages	-1.21056	0.2334	0.697995
Neutrophils	-0.841011	0.407164	0.697995
NK CD56dim cells	-0.853225	0.399358	0.697995
pDC	-1.31599	0.196279	0.697995
T cells	-1.23873	0.224163	0.697995
T helper cells	-0.883297	0.382551	0.697995
Th1 cells	-1.01241	0.31838	0.697995
Th17 cells	-1.73593	0.0940002	0.697995
Th2 cells	-0.898218	0.374661	0.697995
Treg cells	-0.962401	0.342226	0.697995
Eosinophils	1.44337	0.156633	0.697995
NK CD56bright cells	1.55023	0.130548	0.697995
Tfh cells	1.2974	0.2019	0.697995
Mast cells	0.687715	0.495572	0.792915
iDC	-0.510021	0.612816	0.853021
NK cells	-0.36521	0.717338	0.853021
Tcm cells	-0.479497	0.634697	0.853021
Tem cells	-0.304415	0.76246	0.853021
aDC	0.247091	0.806192	0.853021
CD8 T cells	0.196934	0.844954	0.853021
Cytotoxic cells	0.186806	0.853021	0.853021
DC	0.35369	0.7256	0.853021
Tgd cells	0.326941	0.745917	0.853021

[truncated: 9 more sheets: LUAD, LUSC, PAAD, READ, SARC, SKCM, STAD, THCA, THYM]
