# Supplementary material for: Pan‐cancer analysis reveals sex‐specific signatures in the tumor microenvironment
Source: Mol Oncol. 2022 Mar 12;16(11):2153–73. doi: 10.1002/1878-0261.13203 (PMC9168759; doi:10.1002/1878-0261.13203)
Supplement: Supplementary file 6 — Table S5. Differential correlation of TMB with TME features (immune score, stromal score, tumor purity, and immune cell infiltration level) between male and female pan‐cancer patients. [file MOL2-16-2153-s009.xls]

## Sheet: Sheet1
Supplementary Table S5.Differential correlation of TMB with TME features (immune score, stromal score, tumor purity, and immune cell infiltration level) between male and female pan-cancer patients
Immune features	Correlation coefficient in female	Correlation p-value in female	Correlation coefficient in male	Correlation p-value in male	Differential correlation p-value (Fisher's transformation method)
TumorPurity	0.0859001	0.00374742	0.184675	4.74e-15	0.00406048
StromalScore	-0.0450394	0.129064	-0.142684	1.63e-09	0.00477804
ImmuneScore	-0.102083	0.000565985	-0.16834	1e-12	0.0379769
Immune cells	Correlation coefficient in female	Correlation p-value in female	Correlation coefficient in male	Correlation p-value in male	Differential correlation p-value (Fisher's transformation method)
Mast cells	0.00955796	0.747497	-0.132058	2.43e-08	9.10294e-05
T helper cells	0.0954285	0.00127472	0.219971	7.57e-21	0.000386999
NK cells	-0.221412	4.3e-14	-0.111694	2.45e-06	0.00149108
Th1 cells	-0.0250263	0.399187	-0.134461	1.34e-08	0.00187871
NK CD56dim cells	-0.03355	0.258325	-0.139853	3.41e-09	0.00241592
Tem cells	-0.392869	2.88e-43	-0.307331	4.74e-40	0.00515645
Eosinophils	-0.139611	2.29e-06	-0.230181	1e-22	0.0068156
NK CD56bright cells	0.23656	6.32e-16	0.16692	1.56e-12	0.0281285
Neutrophils	-0.0278286	0.348494	-0.0993841	2.79e-05	0.0294285
B cells	-0.0737116	0.0129129	-0.132456	2.21e-08	0.0592491
Tfh cells	-0.0708915	0.0168117	-0.123621	1.8e-07	0.0808266
Treg cells	0.251351	7.66e-18	0.201595	1.07e-17	0.083967
aDC	0.29351	5.01e-24	0.251846	5.04e-27	0.11834
T cells	-0.0451477	0.128145	-0.0863951	0.000272609	0.13807
Tgd cells	-0.106437	0.00032408	-0.144783	9.3e-10	0.152867
Cytotoxic cells	0.0719923	0.0151815	0.0334529	0.159366	0.15483
DC	0.0550201	0.0636517	0.0890792	0.000174341	0.184064
pDC	-0.368988	5.41e-38	-0.339125	6.52e-49	0.184716
Tcm cells	-0.115561	9.4e-05	-0.0877166	0.000219092	0.229779
iDC	0.0493315	0.0963901	0.0696892	0.00334361	0.29563
Macrophages	0.120435	4.67e-05	0.138528	4.8e-09	0.314299
Th2 cells	0.480194	1.22e-66	0.467441	7.99e-97	0.332777
Th17 cells	-0.335939	2.15e-31	-0.349328	5.5e-52	0.345035
CD8 T cells	-0.0793667	0.0074178	-0.0909232	0.000127322	0.379811
