# Supplementary material for: Pan‐cancer analysis reveals sex‐specific signatures in the tumor microenvironment
Source: Mol Oncol. 2022 Mar 12;16(11):2153–73. doi: 10.1002/1878-0261.13203 (PMC9168759; doi:10.1002/1878-0261.13203)
Supplement: Supplementary file 7 — Table S6. Differential correlation of TMB with immune cell infiltration level across different cancer types. [file MOL2-16-2153-s008.xls]

## Sheet: Correlation coefficient
Supplementary Table S6.Correlation analysis of TMB with immune cell infiltration level across different cancer types
Spearman correlation coefficient of TMB with immune cells in female patients across different cancer types
Cancer types	aDC	B cells	CD8 T cells	Cytotoxic cells	DC	Eosinophils	iDC	Macrophages	Mast cells	Neutrophils	NK CD56bright cells	NK CD56dim cells	NK cells	pDC	T cells	T helper cells	Tcm cells	Tem cells	Tfh cells	Tgd cells	Th1 cells	Th17 cells	Th2 cells	Treg cells
BLCA	-0.0128971	-0.0727215	0.0435334	0.0898724	-0.235723	-0.150466	-0.195855	-0.207168	-0.299484	-0.242782	0.145488	-0.250475	-0.412164	-0.319984	-0.0555706	0.148701	-0.113585	-0.405783	-0.0838085	-0.152819	-0.0748937	0.0683772	-0.0621776	-0.12164
COAD	0.331679	0.0360054	0.152608	0.511823	0.12601	-0.149405	-0.0219688	0.226815	-0.134563	0.229834	0.103337	0.101526	-0.157102	-0.178031	0.428107	0.352675	0.0685729	-0.128476	0.00615462	0.0138185	0.303958	-0.00974342	0.573336	0.00898876
DLBC	-0.443943	0.0316027	-0.738149	-0.622273	-0.237773	-0.200903	-0.677201	-0.150489	-0.338601	-0.309255	-0.486832	-0.259594	-0.228743	-0.171558	-0.757713	-0.640331	-0.706546	-0.112867	-0.620015	-0.121896	-0.286682	-0.501129	0.239278	-0.628292
GBM	0.227273	-0.618182	-0.372727	-0.372727	0.281818	-0.3	-0.536364	-0.1	0.0181818	-0.663636	-0.2	-0.154545	0.390909	-0.718182	-0.290909	0.136364	-0.0818182	-0.527273	-0.845455	-0.272727	-0.336364	-0.0727273	0.445455	0.272727
HNSC	-0.0671743	0.0335235	0.107332	0.0546644	-0.128675	-0.213533	-0.344994	-0.220997	-0.209873	-0.1643	0.0601537	-0.0705881	-0.311352	-0.172276	-0.00881968	0.0587847	-0.138535	-0.0685916	-0.0321896	-0.204801	-0.146933	-0.125691	0.0503862	-0.126986
KIRC	0.0626214	-0.390731	-0.171248	-0.0669156	-0.0332185	0.17557	-0.168773	-0.0265037	-0.180014	0.00289926	-0.235251	0.222478	-0.255395	0.0412054	-0.104592	-0.14789	-0.0947321	-0.210757	-0.0412325	-0.0333005	-0.223818	0.00798665	-0.0608572	0.156793
KIRP	-0.160424	0.0672745	-0.0490389	-0.0795959	0.225481	-0.0182356	0.303598	0.480039	-0.362987	0.243223	-0.00961065	0.250123	-0.445786	-0.266634	-0.385658	-0.279941	-0.0381962	-0.422376	-0.0579103	0.180631	-0.0214391	-0.0482997	-0.326762	-0.304251
LAML	0.31731	0.0802204	0.361266	0.0576927	-0.122254	-0.257145	-0.226101	-0.0568686	0.150825	0.102748	0.14643	0.0502751	0.36786	0.208243	0.281321	0.280222	0.301925	-0.0535718	0.369508	-0.0406596	0.223353	-0.0472531	0.146979	-0.179672
LGG	0.0448182	-0.113878	0.180119	0.143099	0.0514893	-0.214132	0.227192	0.0979049	-0.21742	0.142817	0.165085	-0.105515	-0.177112	-0.0191676	0.250306	0.0964955	-0.090764	-0.295406	0.0469793	-0.229165	-0.0314761	-0.331768	-0.0015973	-0.077805
LIHC	0.332645	0.657025	-0.259298	-0.0320248	0.357438	-0.344008	0.193182	0.322314	0.0671488	0.102273	-0.157025	0.206612	-0.536157	-0.384298	0.0227273	0.128099	-0.0940083	-0.0743802	0.14876	-0.292356	0.168389	0.193182	0.471075	0.107438
LUAD	-0.0288822	-0.165086	-0.138568	0.0203483	-0.342706	-0.188135	-0.433674	-0.258898	-0.496257	-0.291622	-0.194553	0.199225	-0.211784	-0.304704	-0.115923	-0.0754938	-0.199918	-0.0760745	-0.200514	0.0542079	-0.113259	0.00140991	0.3286	-0.040953
LUSC	-0.0956061	-0.173422	-0.0177813	0.0188228	-0.24567	-0.0853629	-0.228384	-0.191235	-0.162831	-0.167705	-0.0778248	0.0559498	-0.228574	-0.0746037	-0.0982751	-0.071301	-0.14345	0.0130114	-0.131656	-0.0854576	-0.151993	-0.0159915	0.207388	-0.0537857
PAAD	-0.0169149	-0.3866	-0.33407	-0.316779	-0.386788	0.0722644	-0.621436	-0.132594	-0.245079	-0.190763	0.369121	0.00150355	-0.383405	-0.460744	-0.429169	-0.00582626	-0.0494292	-0.243951	-0.552461	-0.00479256	-0.0543157	-0.24038	0.477471	-0.193018
READ	-0.252451	-0.360294	-0.00735294	-0.276961	-0.612745	-0.218137	-0.428922	-0.365196	-0.639706	-0.0465686	-0.102941	-0.0392157	-0.0686275	-0.453431	-0.487745	-0.117647	-0.0857843	0.0245098	-0.490196	-0.242647	-0.115196	-0.240196	0.0710784	-0.482843
SARC	-0.254196	-0.112909	-0.260795	-0.121792	-0.111851	-0.088527	-0.190169	-0.15598	-0.0839596	-0.00717015	-0.175811	-0.0418959	0.020419	-0.204492	-0.116905	-0.126611	-0.289929	-0.154586	-0.152588	-0.138063	-0.0950927	-0.0454222	0.331892	-0.0161959
SKCM	0.104895	0.496503	0.398601	0.440559	-0.405594	-0.202797	-0.27972	0.384615	-0.237762	-0.447552	-0.013986	0.153846	0.104895	-0.272727	0.573427	0.559441	0.314685	0.34965	0.622378	-0.048951	-0.041958	-0.20979	0.461538	0
STAD	-0.0210752	-0.162335	-0.291075	0.114098	-0.208254	-0.0837234	-0.265255	-0.109501	-0.457923	-0.0556267	0.205882	0.208873	-0.4748	-0.542896	-0.0611999	0.398098	-0.128414	-0.233737	-0.172096	-0.364512	0.0284221	-0.0268268	0.516426	0.0165726
THCA	-0.0488811	-0.305864	-0.322329	-0.255925	0.167632	0.194175	-0.163572	0.101095	0.137544	0.322594	-0.113276	-0.14093	-0.0268608	0.0766219	-0.350275	-0.366238	-0.262445	0.117005	-0.15565	0.00540919	-0.0553615	-0.137914	-0.0848145	0.215772
THYM	0.466528	-0.424747	-0.625295	0.15296	-0.014163	0.331626	-0.0244311	0.405061	0.0347701	0.170805	0.0253517	-0.24509	0.637404	0.179232	-0.86302	-0.676423	-0.609857	0.103885	-0.621542	0.241903	0.205434	-0.781796	-0.710344	0.292182
Spearman correlation coefficient of TMB with immune cells in male patients across different cancer types
Cancer types	aDC	B cells	CD8 T cells	Cytotoxic cells	DC	Eosinophils	iDC	Macrophages	Mast cells	Neutrophils	NK CD56bright cells	NK CD56dim cells	NK cells	pDC	T cells	T helper cells	Tcm cells	Tem cells	Tfh cells	Tgd cells	Th1 cells	Th17 cells	Th2 cells	Treg cells
BLCA	0.0185769	-0.185057	-0.00233591	0.154035	-0.0801154	-0.174143	-0.247578	-0.0510197	-0.329474	-0.139314	-0.0645759	-0.00757391	-0.23519	-0.222593	0.0459455	0.130038	-0.0143609	-0.357598	0.0782281	-0.17326	-0.0770281	0.0483491	0.0917486	-0.0810982
COAD	0.219287	0.0512063	0.341394	0.453912	-0.037915	0.0162618	0.0197499	0.249684	-0.211754	0.0902601	0.218387	0.122401	0.183921	-0.00606833	0.198502	0.247072	0.129855	-0.08064	0.207461	-0.184016	0.217201	0.0334792	0.515344	-0.0713543
DLBC	0.373529	-0.611765	-0.402941	-0.0470588	-0.241176	0.391176	-0.0705882	0.417647	0.114706	0.376471	-0.0617647	0.232353	-0.688235	-0.4	-0.264706	-0.0411765	-0.0588235	-0.397059	-0.264706	0.276471	0.205882	0.202941	0.235294	-0.414706
GBM	-0.104795	-0.0341583	0.00747616	-0.374066	-0.458495	-0.113303	-0.484404	-0.314386	0.0253932	-0.393916	0.135215	-0.173885	0.215004	-0.173574	-0.399975	0.0364785	-0.241686	0.0407322	-0.129802	0.309358	-0.0137922	-0.223383	0.163573	-0.094741
HNSC	-0.121396	-0.166913	-0.148602	-0.116219	-0.120535	-0.164571	-0.215917	-0.133209	-0.164067	-0.0844679	-0.0037954	-0.224299	-0.284307	-0.204479	-0.263349	-0.191356	-0.200228	-0.156461	-0.301341	0.0125942	-0.125224	-0.0601355	-0.10817	-0.277316
KIRC	0.0473708	-0.0584566	-0.167709	-0.071324	-0.104652	-0.0265896	-0.166708	0.0293277	-0.158739	0.063665	0.0691184	0.214044	-0.102266	-0.101139	-0.109308	-0.284423	-0.168884	-0.194318	-0.0442496	-0.0705548	-0.0411104	-0.0599736	-0.0723743	0.153488
KIRP	-0.215704	-0.0952326	-0.159337	-0.0696266	-0.0749913	-0.0825713	0.127232	0.0578682	0.0440625	0.0598839	0.0066141	0.0109815	-0.206276	0.000535427	-0.125699	-0.0496058	-0.0305509	-0.0569443	-0.0222885	0.00818889	0.0201573	0.105395	-0.13034	0.00802091
LAML	0.0759342	0.293327	0.243112	0.0627682	-0.383345	0.0113289	-0.456524	-0.336805	-0.018065	-0.394062	0.114208	0.216474	0.442745	0.049296	0.24005	0.436928	0.501839	-0.303125	0.486836	-0.0382733	0.173301	-0.210962	0.370792	0.0538888
LGG	0.222612	-0.0827298	0.0817183	0.245046	-0.058814	0.0997093	0.118495	0.411879	0.0398476	0.317661	0.148119	0.348368	0.100793	-0.13244	0.187063	-0.212352	-0.20202	-0.217915	-0.0590669	-0.361591	-0.104731	0.0175214	0.192663	-0.055093
LIHC	0.0879635	0.00197117	-0.0936307	-0.0500185	-0.301096	-0.127387	-0.140692	0.00123198	-0.192682	0.0367131	0.0778613	0.223974	-0.325243	-0.101158	0.0433658	0.105458	0.14291	-0.353579	0.26118	-0.232845	-0.0177405	-0.114328	0.469385	0.0433658
LUAD	-0.215088	-0.0657448	-0.143219	0.0241384	-0.237513	-0.189973	-0.249999	-0.0832802	-0.395179	-0.186477	-0.266792	0.110904	-0.224432	-0.174401	-0.08317	-0.0454643	-0.250927	-0.0624407	0.00708064	0.0578838	-0.177389	-0.146263	0.340033	-0.0441714
LUSC	-0.137669	-0.118381	-0.00515951	0.0733549	-0.147984	-0.0633696	-0.164693	-0.167531	-0.270017	-0.213318	-0.0272289	-0.0561491	-0.119059	-0.169595	0.00817691	0.0829017	-0.17041	-0.0869085	-0.194157	-0.0932937	-0.15632	-0.124111	0.185638	-0.0751237
PAAD	0.0803112	-0.192413	-0.197969	0.0431495	-0.169265	-0.00327171	-0.29396	-0.0436433	-0.118399	-0.206797	0.380506	0.16303	-0.401432	-0.214081	-0.0809285	-0.0253712	-0.143338	-0.189574	-0.190315	-0.0883978	0.1113	0.0220995	0.141054	-0.117781
READ	0.0684043	-0.0618896	0.209773	0.543325	0.149186	-0.280783	0.15961	0.0970689	-0.303585	0.0501631	-0.183063	0.0644955	-0.250816	-0.0768734	0.139414	0.332249	0.0716616	-0.321174	-0.144626	-0.376549	0.295767	-0.282738	0.504889	0.0228014
SARC	-0.0428863	-0.106624	-0.117699	-0.0208512	-0.17061	-0.0878349	-0.0898016	-0.0110557	-0.271753	0.137175	0.0838059	0.1084	-0.177522	-0.269233	0.00509824	-0.0798916	-0.220695	-0.054324	0.0249566	-0.228008	-0.0516507	0.0767982	0.364706	0.107941
SKCM	0.212121	0.248485	0.309091	0.0666667	-0.454545	-0.260606	-0.490909	-0.10303	-0.806061	-0.212121	-0.0424242	-0.430303	0.0666667	-0.539394	0.2	0.187879	0.284848	0.29697	-0.00606061	0.478788	0.0666667	-0.163636	0.212121	-0.139394
STAD	0.0366588	-0.292038	-0.31257	-0.0347095	-0.188256	-0.271107	-0.179325	-0.176349	-0.540276	-0.150634	0.090598	0.119281	-0.367358	-0.443998	-0.178708	-0.0221496	-0.318519	-0.246537	-0.378183	-0.274842	-0.0956099	0.00645478	0.47306	-0.0117179
THCA	0.152342	0.000994076	-0.193845	-0.144141	0.0643664	-0.143644	-0.103384	0.235099	0.309406	-0.0449819	-0.0685912	0.0168993	0.0715734	-0.177837	-0.11581	-0.307169	-0.0489582	-0.152094	-0.119538	-0.0693368	-0.10065	-0.276353	0.121774	0.0293252
THYM	0.509156	-0.425439	-0.83037	0.198864	-0.0462447	0.154652	-0.0676241	0.633773	0.372223	0.262363	-0.0809281	-0.177194	0.416434	0.0525772	-0.876615	-0.553832	-0.591711	0.136178	-0.646205	0.332195	0.395229	-0.80504	-0.586773	0.230236

## Sheet: Correlation p-value
Supplementary Table S6.Correlation analysis of TMB with immune cell infiltration level across different cancer types
Spearman correlation p-value of TMB with immune cells in female patients across different cancer types
Cancer types	aDC	B cells	CD8 T cells	Cytotoxic cells	DC	Eosinophils	iDC	Macrophages	Mast cells	Neutrophils	NK CD56bright cells	NK CD56dim cells	NK cells	pDC	T cells	T helper cells	Tcm cells	Tem cells	Tfh cells	Tgd cells	Th1 cells	Th17 cells	Th2 cells	Treg cells
BLCA	0.928427	0.612062	0.761641	0.530543	0.0958687	0.29192	0.168392	0.144654	0.0327615	0.0860494	0.30836	0.0762645	0.00265316	0.0220772	0.698523	0.297682	0.427415	0.003134	0.558746	0.284351	0.601446	0.63353	0.664689	0.395152
COAD	0.00471881	0.765628	0.203897	5.06641e-06	0.295046	0.213664	0.855702	0.0571545	0.263217	0.053838	0.391125	0.399525	0.190734	0.137442	0.000195888	0.00255704	0.569886	0.285623	0.959374	0.90894	0.00996571	0.935725	1.73433e-07	0.940694
DLBC	0.0498964	0.894776	0.000202635	0.00339104	0.312756	0.395702	0.00103832	0.52654	0.144205	0.184581	0.0294896	0.269042	0.332023	0.469547	0.000108977	0.00235548	0.000496948	0.635661	0.00354363	0.608685	0.220405	0.0243945	0.309611	0.00301057
GBM	0.503067	0.0478169	0.260598	0.260598	0.402136	0.371068	0.0936425	0.775665	0.967576	0.0308509	0.557553	0.653539	0.236519	0.0167992	0.386435	0.693511	0.81765	0.100129	0.00207769	0.418167	0.313026	0.838825	0.172787	0.418167
HNSC	0.483611	0.72687	0.262178	0.568791	0.178324	0.0244324	0.00020881	0.0197595	0.0270493	0.0848616	0.530559	0.461614	0.000880242	0.0706003	0.926801	0.539973	0.147049	0.474411	0.737333	0.0310685	0.123834	0.188688	0.59946	0.184139
KIRC	0.590991	0.000483606	0.13911	0.565743	0.775743	0.129261	0.145001	0.820218	0.119694	0.98017	0.0407874	0.0534022	0.0259707	0.723776	0.368561	0.202334	0.415644	0.0676284	0.723602	0.775204	0.0519444	0.945409	0.601508	0.176178
KIRP	0.405797	0.728785	0.800563	0.681487	0.239571	0.925197	0.109364	0.00840383	0.0529472	0.203594	0.960537	0.190662	0.0153644	0.162062	0.0388117	0.141343	0.84405	0.0224591	0.765406	0.348407	0.912102	0.803511	0.0836091	0.108564
LAML	0.0999014	0.684898	0.0589126	0.770588	0.535427	0.186505	0.247304	0.773781	0.443614	0.602866	0.457162	0.799447	0.054113	0.287603	0.146998	0.148651	0.118407	0.786587	0.0529624	0.837239	0.253248	0.811281	0.455457	0.360264
LGG	0.78362	0.484134	0.266064	0.378381	0.752359	0.184577	0.158588	0.547829	0.177765	0.37933	0.308683	0.516991	0.27426	0.906549	0.119284	0.553634	0.577534	0.064226	0.773454	0.154905	0.84711	0.036493	0.992195	0.633218
LIHC	0.177413	0.0030515	0.298788	0.899616	0.145328	0.162166	0.442464	0.192086	0.791214	0.686347	0.533776	0.410747	0.0218104	0.115359	0.928675	0.612465	0.710613	0.769278	0.55578	0.239094	0.504186	0.442464	0.0484643	0.671326
LUAD	0.66443	0.0125536	0.0365349	0.759913	1.10883e-07	0.00436287	7.15782e-12	7.63935e-05	1.40716e-15	7.57378e-06	0.0031801	0.00251072	0.00129599	2.7644e-06	0.0806942	0.256255	0.00242309	0.252605	0.00235009	0.415289	0.0879577	0.983108	3.85173e-07	0.538398
LUSC	0.320443	0.0700109	0.853718	0.845255	0.00968312	0.375248	0.0164059	0.0453617	0.0891977	0.0799048	0.419013	0.561538	0.0163145	0.438581	0.307056	0.459171	0.134896	0.892682	0.170369	0.374717	0.112936	0.868303	0.0297085	0.576797
PAAD	0.917491	0.0137321	0.0351353	0.0464174	0.0136823	0.657674	1.87356e-05	0.414718	0.127455	0.238359	0.0190807	0.992653	0.0146017	0.00277261	0.00572065	0.971537	0.761974	0.129272	0.0002188	0.976586	0.739228	0.135151	0.00183616	0.23275
READ	0.326983	0.155839	0.981146	0.280812	0.010424	0.398796	0.0873288	0.149976	0.00691683	0.861126	0.694307	0.883482	0.794738	0.0693456	0.049045	0.652639	0.744017	0.928438	0.047793	0.346655	0.659518	0.35168	0.787438	0.0516243
SARC	0.0324236	0.3485	0.0280447	0.311637	0.353064	0.462861	0.112178	0.193961	0.486348	0.952677	0.142493	0.728661	0.865783	0.0871506	0.331592	0.292731	0.0141847	0.198024	0.203955	0.250886	0.43021	0.706817	0.00469044	0.893358
SKCM	0.749479	0.104093	0.200973	0.154216	0.192612	0.5281	0.378709	0.218387	0.457102	0.147205	0.973694	0.63514	0.749479	0.391233	0.0554813	0.0627487	0.319472	0.266004	0.0348001	0.886335	0.903739	0.513513	0.133836	1
STAD	0.850004	0.142577	0.00759261	0.304386	0.0588545	0.451743	0.0153707	0.32441	1.34393e-05	0.617438	0.0618619	0.0580892	5.75758e-06	1.14328e-07	0.582582	0.000193659	0.247289	0.0334446	0.119773	0.000704406	0.798675	0.809756	5.80751e-07	0.881788
THCA	0.672904	0.00682623	0.00425123	0.0246686	0.145051	0.0906157	0.155185	0.381662	0.232915	0.00421811	0.326646	0.221504	0.816624	0.507759	0.0017905	0.00105376	0.0211188	0.310865	0.17646	0.962761	0.632496	0.231647	0.463318	0.0594714
THYM	0.00141245	0.00405564	5.68129e-06	0.321558	0.927297	0.0278725	0.874917	0.00638139	0.822705	0.267625	0.870243	0.108823	3.27367e-06	0.244374	4.92865e-14	4.65648e-07	1.11011e-05	0.50217	6.70826e-06	0.113647	0.180967	3.73853e-10	6.62725e-08	0.0542856
Spearman correlation p-value of TMB with immune cells in male patients across different cancer types
Cancer types	aDC	B cells	CD8 T cells	Cytotoxic cells	DC	Eosinophils	iDC	Macrophages	Mast cells	Neutrophils	NK CD56bright cells	NK CD56dim cells	NK cells	pDC	T cells	T helper cells	Tcm cells	Tem cells	Tfh cells	Tgd cells	Th1 cells	Th17 cells	Th2 cells	Treg cells
BLCA	0.841067	0.0439191	0.979885	0.0944093	0.386422	0.0582087	0.0066346	0.581603	0.000253291	0.130769	0.485344	0.934845	0.0100309	0.0149668	0.619769	0.158667	0.876811	6.53519e-05	0.397744	0.059515	0.405044	0.601556	0.321007	0.380604
COAD	0.0367581	0.629777	0.000927105	6.21423e-06	0.721231	0.878404	0.85259	0.0169936	0.0439059	0.394846	0.0375571	0.247744	0.0809575	0.954475	0.0592642	0.0182224	0.219891	0.447338	0.0484705	0.0807971	0.0386327	0.752728	1.72241e-07	0.501504
DLBC	0.154768	0.0136409	0.122925	0.865106	0.366896	0.135043	0.796653	0.108896	0.672467	0.151349	0.822182	0.385168	0.00421047	0.125879	0.320666	0.882386	0.830731	0.128883	0.320666	0.298932	0.442959	0.449649	0.379021	0.111604
GBM	0.543016	0.843222	0.965483	0.0246094	0.0049186	0.510572	0.00275581	0.061845	0.883128	0.0174496	0.431702	0.310466	0.207927	0.311346	0.0156485	0.832718	0.155581	0.813537	0.450534	0.0663616	0.936367	0.190326	0.340466	0.582578
HNSC	0.0365263	0.00391827	0.0103352	0.045369	0.0378872	0.00446047	0.000177054	0.0216614	0.0045857	0.146459	0.948068	9.65961e-05	6.28719e-07	0.000390221	4.20847e-06	0.000917936	0.000517884	0.0068989	1.19077e-07	0.828881	0.030969	0.30164	0.0626361	1.20647e-06
KIRC	0.559628	0.471443	0.0376167	0.379392	0.196472	0.743413	0.0387886	0.718055	0.0492605	0.432793	0.394343	0.00768634	0.206928	0.212001	0.177184	0.000350268	0.0362789	0.0157419	0.585811	0.384566	0.612699	0.459995	0.372396	0.0573677
KIRP	0.0501745	0.391776	0.150201	0.531664	0.500443	0.458014	0.251701	0.603311	0.69245	0.590731	0.952678	0.92151	0.0613535	0.996167	0.257505	0.656066	0.783951	0.609117	0.841478	0.941429	0.856466	0.342988	0.24021	0.942628
LAML	0.70659	0.137561	0.221743	0.75578	0.0484034	0.955276	0.016682	0.0858186	0.928737	0.0419664	0.570565	0.27813	0.0207385	0.807094	0.2278	0.0226776	0.00765071	0.124301	0.0100168	0.849675	0.387336	0.290846	0.0569065	0.789501
LGG	0.102346	0.548187	0.553106	0.0713611	0.669723	0.46889	0.388886	0.00178187	0.7727	0.0181132	0.280492	0.00914911	0.464047	0.335098	0.171456	0.119594	0.139113	0.109986	0.668386	0.00667815	0.44668	0.898966	0.158761	0.689525
LIHC	0.650014	0.991903	0.629024	0.796661	0.112464	0.510207	0.46664	0.994939	0.31663	0.850036	0.68808	0.242808	0.0851405	0.601577	0.823252	0.586133	0.459573	0.0598874	0.171149	0.224159	0.927222	0.554832	0.010204	0.823252
LUAD	0.00288077	0.367469	0.0486914	0.740964	0.000968122	0.00865819	0.000503926	0.253309	1.67509e-08	0.00999269	0.000198537	0.127679	0.00185211	0.0161037	0.25394	0.533371	0.00047941	0.392086	0.922761	0.427618	0.0143473	0.0440476	1.58748e-06	0.545088
LUSC	0.0154467	0.0375404	0.928026	0.198454	0.00918351	0.266767	0.00369415	0.00313797	1.45728e-06	0.000157988	0.633513	0.32522	0.0364539	0.00278235	0.886166	0.145981	0.0026523	0.127407	0.000599466	0.101656	0.0058933	0.0291631	0.00104346	0.187817
PAAD	0.59572	0.200156	0.187224	0.775849	0.260779	0.982784	0.0473768	0.773351	0.433227	0.167919	0.00909054	0.279006	0.00569094	0.15311	0.592888	0.867081	0.341945	0.207004	0.205202	0.559093	0.461493	0.884096	0.349772	0.435645
READ	0.768286	0.789852	0.361426	0.0109121	0.518653	0.217609	0.48951	0.675524	0.180947	0.829038	0.427034	0.781207	0.272795	0.740495	0.5467	0.141154	0.757563	0.155718	0.531656	0.0924747	0.193007	0.214288	0.0195764	0.92185
SARC	0.728401	0.386812	0.339122	0.865974	0.164219	0.476307	0.46645	0.9287	0.0249769	0.264642	0.496843	0.378908	0.14754	0.0264079	0.967087	0.517228	0.0705248	0.659947	0.839907	0.0614759	0.675724	0.53363	0.00223008	0.380938
SKCM	0.559908	0.491555	0.387055	0.864754	0.190932	0.469675	0.154443	0.785018	0.00823557	0.559908	0.918633	0.218028	0.864754	0.113298	0.583541	0.607567	0.42736	0.40695	1	0.166058	0.864754	0.656721	0.559908	0.707204
STAD	0.662678	0.0003828	0.000136639	0.679601	0.0238447	0.00101368	0.031507	0.034486	2.76806e-12	0.0715212	0.280176	0.154451	5.91896e-06	2.48747e-08	0.0321059	0.792157	9.9937e-05	0.00289393	2.96241e-06	0.000856663	0.254314	0.938796	2.13267e-09	0.889139
THCA	0.430158	0.995917	0.313663	0.455675	0.7401	0.457247	0.593561	0.219577	0.102412	0.816773	0.723681	0.930665	0.712162	0.356037	0.549679	0.105048	0.800885	0.430919	0.536816	0.720795	0.603413	0.14673	0.529167	0.87997
THYM	0.000257312	0.00287128	5.25402e-13	0.180227	0.757576	0.299291	0.651527	1.73517e-06	0.00998262	0.0748161	0.58867	0.233448	0.00359602	0.725598	6.78747e-16	5.38207e-05	1.18511e-05	0.361395	9.29538e-07	0.0225308	0.00596824	9.05577e-12	1.45927e-05	0.119491

## Sheet: Differential correlation pvalue
Supplementary Table S6.Differential correlation of TMB with immune cell infiltration level across different cancer types
Differential correlation p-values (Fisher's transformation) of TMB with immune cell infiltration level across different cancer types
Cancer types	aDC	B cells	CD8 T cells	Cytotoxic cells	DC	Eosinophils	iDC	Macrophages	Mast cells	Neutrophils	NK CD56bright cells	NK CD56dim cells	NK cells	pDC	T cells	T helper cells	Tcm cells	Tem cells	Tfh cells	Tgd cells	Th1 cells	Th17 cells	Th2 cells	Treg cells
BLCA	0.427239	0.252587	0.394569	0.352105	0.175666	0.443659	0.375602	0.176883	0.423109	0.26553	0.10924	0.0739411	0.123669	0.269857	0.276914	0.455847	0.280614	0.371164	0.172015	0.451307	0.49501	0.45339	0.184362	0.405663
COAD	0.225304	0.462424	0.105611	0.319857	0.153971	0.150793	0.398041	0.440315	0.310958	0.187053	0.231961	0.447913	0.0164481	0.140758	0.0561403	0.235856	0.350693	0.38224	0.102809	0.10778	0.281979	0.394435	0.304692	0.309117
DLBC	0.0091284	0.021818	0.079371	0.0321565	0.49609	0.0470396	0.020459	0.05273	0.102135	0.0260429	0.101011	0.0863699	0.0484232	0.24839	0.0253936	0.0257371	0.0128967	0.202504	0.108999	0.135028	0.0857446	0.020009	0.495429	0.20985
GBM	0.196592	0.0404468	0.155618	0.498425	0.0231796	0.309712	0.429195	0.28396	0.492697	0.165648	0.194987	0.479887	0.310848	0.0322533	0.376455	0.399134	0.338126	0.0557689	0.00243677	0.0640534	0.196802	0.347645	0.212819	0.170764
HNSC	0.313365	0.0362888	0.0110654	0.0637703	0.470709	0.325859	0.106087	0.210103	0.336536	0.235435	0.284683	0.0808298	0.395973	0.383326	0.0102092	0.0123868	0.286142	0.214331	0.00661095	0.0251045	0.422076	0.278296	0.0787842	0.0813304
KIRC	0.457272	0.00649082	0.489804	0.487605	0.30723	0.0762038	0.494055	0.347618	0.438938	0.334735	0.0151018	0.475235	0.133019	0.158379	0.486651	0.157042	0.298182	0.45214	0.491541	0.396632	0.095342	0.316594	0.46766	0.490525
KIRP	0.399774	0.235271	0.310482	0.482289	0.0886521	0.387509	0.205553	0.0196856	0.0300513	0.202179	0.471351	0.139327	0.115712	0.112615	0.107164	0.145907	0.486476	0.0406291	0.437202	0.219835	0.426894	0.247387	0.178293	0.0767397
LAML	0.188397	0.218824	0.324258	0.492889	0.162639	0.168497	0.178857	0.152157	0.275903	0.0344854	0.454336	0.276389	0.376811	0.285399	0.43842	0.263813	0.200381	0.182077	0.307104	0.496663	0.427649	0.279612	0.199241	0.204864
LGG	0.199296	0.441863	0.320643	0.310981	0.303841	0.0699179	0.300993	0.057143	0.112629	0.194539	0.467772	0.0145207	0.0963734	0.297956	0.378682	0.073161	0.298326	0.349761	0.310814	0.249498	0.366046	0.0460243	0.180213	0.457762
LIHC	0.213449	0.00769849	0.298478	0.477834	0.0173582	0.238525	0.149121	0.152206	0.2092	0.419468	0.233013	0.477609	0.210198	0.174555	0.474595	0.471779	0.231293	0.181446	0.358527	0.421829	0.281276	0.169145	0.497331	0.421205
LUAD	0.0276743	0.154256	0.480876	0.484716	0.122549	0.492316	0.0173394	0.0333491	0.100729	0.12959	0.220211	0.180044	0.446623	0.0808193	0.369063	0.380334	0.293488	0.444945	0.016764	0.485137	0.253889	0.0664185	0.448254	0.487004
LUSC	0.352067	0.308231	0.455254	0.313235	0.182548	0.421944	0.277555	0.413681	0.158058	0.336691	0.325691	0.158859	0.157052	0.195093	0.170887	0.0844457	0.402792	0.186294	0.283699	0.471964	0.484262	0.166423	0.420173	0.424345
PAAD	0.332012	0.171138	0.256365	0.0489059	0.145166	0.367901	0.02919	0.344557	0.279223	0.470328	0.476449	0.23365	0.462145	0.105232	0.0460241	0.465262	0.336132	0.399543	0.027793	0.35425	0.229385	0.116641	0.0460541	0.36542
READ	0.179741	0.188164	0.268229	0.00609365	0.00768569	0.425615	0.0410492	0.0888804	0.106278	0.39294	0.409174	0.385393	0.299339	0.123813	0.0293926	0.0966581	0.328966	0.157894	0.13647	0.338493	0.118948	0.449007	0.0869089	0.0615363
SARC	0.105494	0.485373	0.195636	0.279143	0.36477	0.498396	0.277358	0.199653	0.130969	0.201257	0.0657232	0.192415	0.124647	0.346206	0.239962	0.392702	0.334621	0.279311	0.151396	0.295663	0.400586	0.240209	0.414762	0.236357
SKCM	0.413523	0.281918	0.419457	0.210137	0.452545	0.451742	0.310004	0.156309	0.0415605	0.298642	0.47748	0.111036	0.469539	0.260466	0.186008	0.190289	0.474064	0.453517	0.0723726	0.128848	0.414575	0.462192	0.286618	0.390347
STAD	0.339947	0.163832	0.432909	0.143034	0.440886	0.0827245	0.259033	0.312866	0.216254	0.246167	0.199568	0.255178	0.174875	0.174567	0.196879	0.000765415	0.0756323	0.461344	0.0546756	0.237514	0.187199	0.406011	0.340746	0.419908
THCA	0.187258	0.082213	0.272608	0.304533	0.322911	0.0671794	0.39401	0.272283	0.213023	0.0479719	0.421652	0.243076	0.33275	0.130255	0.136964	0.385002	0.167565	0.117429	0.435859	0.371323	0.420778	0.262482	0.181483	0.202451
THYM	0.398269	0.498448	0.0178974	0.413609	0.441193	0.192272	0.420959	0.0714563	0.0503929	0.328903	0.311903	0.371628	0.0763484	0.276831	0.398392	0.180115	0.447953	0.440005	0.424656	0.324997	0.16714	0.386171	0.160803	0.379645
