# Supplementary material for: Pan‐cancer analysis reveals sex‐specific signatures in the tumor microenvironment
Source: Mol Oncol. 2022 Mar 12;16(11):2153–73. doi: 10.1002/1878-0261.13203 (PMC9168759; doi:10.1002/1878-0261.13203)
Supplement: Supplementary file 8 — Table S7. Differentially expressed immune checkpoint genes between female and male (female/male) patients across 19 cancer types. [file MOL2-16-2153-s013.xls]

## Sheet: BLCA
Supplementary Table S7. Differentially expressed immune checkpoint genes between female and male (female/male) patients across 19 cancer types
BLCA
Gene	T-Score	P	fdr
CD96	-3.01221	0.00304159	0.203786
BTN3A1	-0.306466	0.759925	0.90111
CD226	-1.3004	0.195823	0.90111
CD40LG	0.548146	0.584992	0.90111
TNFSF14	-0.794554	0.428427	0.90111
CD28	0.227195	0.820728	0.90111
CD27	-0.419085	0.676096	0.90111
ICOS	0.30464	0.761222	0.90111
TNFRSF9	-0.562559	0.575083	0.90111
TNFRSF18	1.38381	0.170351	0.90111
TNFRSF4	-1.01004	0.314918	0.90111
ADORA2A	-1.79468	0.0753429	0.90111
SIRPA	1.53494	0.128345	0.90111
LGALS9	-1.19624	0.233989	0.90111
LAG3	-1.68077	0.0955802	0.90111
PDCD1	-1.16757	0.245843	0.90111
TIGIT	-1.09166	0.277536	0.90111
CTLA4	-0.652861	0.515223	0.90111
HLA-A	-0.726694	0.46899	0.90111
HLA-B	-0.530763	0.596717	0.90111
HLA-C	-0.64147	0.522505	0.90111
HLA-DOA	-1.15641	0.250221	0.90111
HLA-E	-0.380943	0.703984	0.90111
HLA-F	0.271551	0.786495	0.90111
HLA-DPA1	-1.45884	0.147899	0.90111
HLA-DPB1	-0.795371	0.428308	0.90111
HLA-DRB1	-0.971121	0.333888	0.90111
HLA-DRB5	-1.08518	0.280616	0.90111
HLA-DRA	-0.757838	0.450373	0.90111
HLA-DMA	-1.088	0.279224	0.90111
HLA-DMB	-0.872409	0.385166	0.90111
HLA-DQA1	-0.911138	0.364448	0.90111
HLA-DQB1	-0.760441	0.448952	0.90111
TNFRSF14	-1.06008	0.291517	0.90111
CD86	0.240886	0.810084	0.90111
CD80	0.210338	0.833863	0.90111
KIR2DL4	-0.424525	0.672032	0.90111
CEACAM1	-1.12764	0.261735	0.90111
TNFSF18	0.263845	0.792424	0.90111
CD70	-1.4718	0.143477	0.90111
TNFSF4	-0.95805	0.340276	0.90111
BTN2A2	-0.222728	0.824297	0.90111
KIR2DL3	0.43234	0.667128	0.90111
KIR3DL2	-0.240354	0.81083	0.90111
CD160	-1.35004	0.179081	0.90111
CD47	-0.358674	0.720607	0.90111
VTCN1	-0.570315	0.569596	0.90111
HAVCR2	-1.07222	0.285756	0.90111
IDO1	-0.372402	0.710306	0.90111
TDO2	0.607509	0.544801	0.90111
BTNL3	-1.42368	0.156832	0.90111
BTN2A1	-0.444499	0.657644	0.90111
BTNL9	-0.884513	0.378096	0.90111
HLA-G	-1.86104	0.0660035	0.90111
PDCD1LG2	-0.450927	0.652953	0.90111
CD209	0.664202	0.508223	0.90111
CD274	-0.476793	0.634518	0.90111
ICOSLG	-0.534632	0.594265	0.90111
KIR3DL1	0.541121	0.590443	0.90111
KIR3DL3	0.667765	0.507052	0.90111
CD276	1.35081	0.179762	0.90111
PVR	0.646801	0.518987	0.90111
KIR2DL1	0.141452	0.888016	0.944398
CD40	0.00352355	0.997195	0.997195
BTLA	-0.00848219	0.993253	0.997195
TNFSF9	-0.0563716	0.955168	0.997195
HLA-DOB	0.0180734	0.98562	0.997195

## Sheet: COAD
Supplementary Table S7. Differentially expressed immune checkpoint genes between female and male (female/male) patients across 19 cancer types
COAD
Gene	T-Score	P	fdr
BTN3A1	-0.755973	0.45084	0.99793
CD226	-0.440146	0.660426	0.99793
CD40LG	0.527474	0.598598	0.99793
CD96	-0.00725791	0.994218	0.99793
TNFSF14	0.0406805	0.967602	0.99793
CD28	-0.450919	0.652666	0.99793
CD40	0.00259883	0.99793	0.99793
CD27	-0.504487	0.614622	0.99793
ICOS	-0.0616574	0.950917	0.99793
TNFRSF9	-0.11491	0.908671	0.99793
TNFRSF18	-0.126859	0.899218	0.99793
TNFRSF4	0.627715	0.531192	0.99793
ADORA2A	-1.49859	0.13675	0.99793
BTLA	-0.638906	0.523812	0.99793
SIRPA	0.251281	0.80194	0.99793
LGALS9	0.588936	0.556777	0.99793
LAG3	-0.490871	0.624263	0.99793
PDCD1	-0.920003	0.35896	0.99793
TIGIT	-0.364503	0.715964	0.99793
CTLA4	-0.4127	0.680406	0.99793
HLA-A	-0.784572	0.434035	0.99793
HLA-B	-0.802955	0.423257	0.99793
HLA-C	-0.48094	0.631266	0.99793
HLA-DOA	0.416412	0.677696	0.99793
HLA-E	-0.971523	0.332933	0.99793
HLA-F	-1.17871	0.240405	0.99793
HLA-DPA1	0.381089	0.703712	0.99793
HLA-DPB1	0.0685	0.945485	0.99793
HLA-DRB1	-0.770584	0.442263	0.99793
HLA-DRB5	-0.995472	0.321132	0.99793
HLA-DRA	-0.202127	0.840121	0.99793
HLA-DMA	0.0352549	0.971924	0.99793
HLA-DMB	0.232472	0.816507	0.99793
HLA-DQA1	-0.270766	0.786959	0.99793
HLA-DQB1	-0.711539	0.477911	0.99793
TNFRSF14	-0.821133	0.412908	0.99793
CD86	0.290266	0.772042	0.99793
CD80	0.412661	0.680488	0.99793
KIR2DL4	-0.776483	0.438615	0.99793
CEACAM1	0.241761	0.809336	0.99793
TNFSF18	-0.374053	0.708906	0.99793
CD70	-0.373284	0.709456	0.99793
TNFSF9	-0.035576	0.971667	0.99793
TNFSF4	0.656629	0.512457	0.99793
BTN2A2	-1.71876	0.0876066	0.99793
KIR2DL1	-1.79179	0.0752912	0.99793
KIR2DL3	-1.97429	0.0511155	0.99793
CD160	-0.681506	0.496538	0.99793
CD47	-0.362104	0.7178	0.99793
VTCN1	-0.712316	0.477345	0.99793
HAVCR2	0.44839	0.654581	0.99793
IDO1	-0.465647	0.642157	0.99793
TDO2	0.38004	0.704431	0.99793
BTNL3	-1.20976	0.228271	0.99793
BTN2A1	-1.30004	0.195503	0.99793
BTNL9	-0.734359	0.463833	0.99793
HLA-G	-0.187319	0.85169	0.99793
HLA-DOB	-0.104447	0.916945	0.99793
PDCD1LG2	0.146694	0.883576	0.99793
CD209	0.279036	0.780597	0.99793
CD274	0.549371	0.583581	0.99793
ICOSLG	0.699584	0.485405	0.99793
KIR3DL1	-2.29697	0.0234583	0.99793
KIR3DL3	-0.466297	0.641928	0.99793
CD276	0.777916	0.438109	0.99793
PVR	0.471701	0.637838	0.99793

## Sheet: DLBC
Supplementary Table S7. Differentially expressed immune checkpoint genes between female and male (female/male) patients across 19 cancer types
DLBC
Gene	T-Score	P	fdr
CD226	-2.12664	0.0462892	0.83952
LGALS9	1.76511	0.0865638	0.83952
HLA-B	1.89424	0.068236	0.83952
HLA-C	1.8789	0.0690111	0.83952
BTNL9	2.02545	0.0510023	0.83952
HLA-G	1.6769	0.104355	0.83952
HLA-DOB	1.66812	0.10494	0.83952
ICOSLG	1.78882	0.0825577	0.83952
CD28	-0.788917	0.436344	0.874487
TNFRSF9	-1.21089	0.234289	0.874487
TNFRSF18	-1.29781	0.203942	0.874487
ADORA2A	1.21097	0.234271	0.874487
BTLA	-0.717484	0.478235	0.874487
PDCD1	-1.12947	0.266615	0.874487
HLA-A	0.736052	0.467244	0.874487
HLA-E	0.723697	0.47497	0.874487
HLA-F	0.973123	0.340126	0.874487
HLA-DPA1	1.02935	0.311541	0.874487
HLA-DPB1	0.912863	0.368442	0.874487
HLA-DRB1	0.925215	0.361403	0.874487
HLA-DRB5	0.865185	0.39445	0.874487
HLA-DRA	0.936964	0.355505	0.874487
HLA-DMA	0.717087	0.478223	0.874487
HLA-DMB	1.1438	0.260702	0.874487
HLA-DQA1	0.867579	0.391828	0.874487
KIR2DL4	1.25504	0.219243	0.874487
TNFSF18	0.924764	0.361812	0.874487
CD70	1.09535	0.281928	0.874487
TNFSF9	1.15405	0.257001	0.874487
TNFSF4	-0.946622	0.350792	0.874487
KIR2DL1	-0.801292	0.431998	0.874487
KIR2DL3	-0.77376	0.449568	0.874487
CD160	-0.795833	0.433492	0.874487
HAVCR2	0.82586	0.415028	0.874487
CD274	-0.769537	0.447289	0.874487
TNFRSF4	-0.648593	0.521094	0.901351
CD209	0.657845	0.515075	0.901351
ICOS	-0.621729	0.538743	0.907356
CD96	-0.389704	0.69931	0.926183
CD40	0.288424	0.775074	0.926183
CD27	-0.246353	0.80714	0.926183
SIRPA	-0.39673	0.694067	0.926183
TIGIT	0.410325	0.68463	0.926183
CTLA4	-0.400813	0.691255	0.926183
HLA-DOA	0.575695	0.568832	0.926183
HLA-DQB1	0.491291	0.626632	0.926183
TNFRSF14	-0.513879	0.610768	0.926183
CD86	0.268343	0.790206	0.926183
CD80	-0.455457	0.651727	0.926183
BTN2A2	0.295255	0.770258	0.926183
KIR3DL2	-0.241835	0.81041	0.926183
IDO1	0.537032	0.594743	0.926183
BTN2A1	-0.293929	0.770599	0.926183
PDCD1LG2	-0.314665	0.755027	0.926183
CD276	0.52993	0.599682	0.926183
PVR	0.302766	0.764164	0.926183
BTN3A1	0.118246	0.90657	0.947769
CD40LG	0.111406	0.911973	0.947769
CEACAM1	0.138678	0.89059	0.947769
CD47	0.185357	0.854072	0.947769
TDO2	0.155922	0.877021	0.947769
KIR3DL1	-0.103573	0.918152	0.947769
TNFSF14	-0.0828117	0.934514	0.949347
LAG3	-0.044805	0.964525	0.964525

## Sheet: GBM
Supplementary Table S7. Differentially expressed immune checkpoint genes between female and male (female/male) patients across 19 cancer types
GBM
Gene	T-Score	P	fdr
TNFSF14	-2.75437	0.00856713	0.23988
CD209	-2.92218	0.00543766	0.23988
PDCD1	-2.57757	0.0140377	0.262038
CD40LG	-1.95981	0.0580989	0.286001
CD96	-2.05298	0.0468991	0.286001
CD28	-1.96925	0.0562965	0.286001
TNFRSF9	-1.91207	0.0622478	0.286001
LAG3	-2.08238	0.043592	0.286001
HLA-DPB1	-1.96152	0.0673506	0.286001
HLA-DQA1	-2.01024	0.0573064	0.286001
CEACAM1	-1.93018	0.0638668	0.286001
CD70	-1.95476	0.0575166	0.286001
CD274	-1.8473	0.0715003	0.286001
PVR	2.17619	0.0465816	0.286001
CTLA4	-1.59584	0.118556	0.390538
HLA-DRA	-1.66082	0.116355	0.390538
PDCD1LG2	-1.70635	0.104671	0.390538
HLA-DMA	-1.61588	0.126958	0.394979
HLA-DRB1	-1.57669	0.134716	0.397058
HLA-DPA1	-1.48393	0.157664	0.441458
CD86	-1.39403	0.184281	0.46908
HLA-G	1.40472	0.182316	0.46908
LGALS9	-1.25998	0.224161	0.545783
TNFRSF14	-1.17132	0.254274	0.593306
TNFRSF18	-1.10833	0.277442	0.593796
TIGIT	-1.08122	0.286294	0.593796
HLA-DOA	-1.12987	0.275421	0.593796
CD226	-1.0473	0.307473	0.614946
CD27	-0.996416	0.326663	0.626017
HLA-DMB	-0.997001	0.335366	0.626017
TNFSF4	-0.930724	0.358263	0.62696
HAVCR2	-0.972101	0.347115	0.62696
CD80	-0.878856	0.387708	0.632071
BTN2A2	0.867722	0.395045	0.632071
IDO1	-0.874237	0.392659	0.632071
KIR3DL3	0.846821	0.411937	0.640791
HLA-DQB1	-0.699607	0.49362	0.658421
CD47	-0.726822	0.47475	0.658421
BTN2A1	0.757641	0.457615	0.658421
BTNL9	-0.752415	0.461224	0.658421
HLA-DOB	-0.757787	0.459911	0.658421
ICOSLG	-0.697653	0.493816	0.658421
BTN3A1	0.568874	0.573174	0.746459
TNFSF18	-0.521752	0.606598	0.772033
CD40	-0.456938	0.653198	0.812869
HLA-E	-0.401917	0.693849	0.834217
HLA-DRB5	0.392274	0.700146	0.834217
CD276	-0.366517	0.718259	0.837969
HLA-F	-0.27927	0.783057	0.894922
HLA-A	-0.196287	0.847143	0.9488
TNFRSF4	0.161897	0.873374	0.953292
TDO2	0.146647	0.885199	0.953292
SIRPA	-0.0484727	0.961798	0.961798
HLA-B	-0.0696468	0.945288	0.961798
HLA-C	-0.0665535	0.947624	0.961798
TNFSF9	-0.0767458	0.939527	0.961798

## Sheet: HNSC
Supplementary Table S7. Differentially expressed immune checkpoint genes between female and male (female/male) patients across 19 cancer types
HNSC
Gene	T-Score	P	fdr
BTNL9	-3.79056	0.000174296	0.0108064
PDCD1LG2	3.47609	0.000637486	0.0197621
SIRPA	2.91448	0.00392278	0.0598054
CD86	2.79667	0.00568528	0.0598054
CD80	2.79397	0.00578762	0.0598054
ICOSLG	-2.8102	0.00525352	0.0598054
CD274	2.59501	0.0102759	0.0910152
CD209	2.38161	0.0182479	0.141421
HLA-E	2.30057	0.0224913	0.15494
HLA-C	2.24162	0.0261039	0.161844
HLA-DPA1	2.07529	0.0391037	0.219185
HLA-DRA	2.04109	0.0424229	0.219185
HAVCR2	1.96527	0.0508286	0.242413
ICOS	1.93092	0.054926	0.243244
TNFSF9	1.83093	0.0684944	0.265416
IDO1	1.85411	0.0653755	0.265416
HLA-DOA	1.7656	0.0788382	0.287527
HLA-DQA1	1.65873	0.0986554	0.336939
HLA-DOB	1.63592	0.103255	0.336939
HLA-DRB1	1.60509	0.110007	0.341023
HLA-A	1.54335	0.124251	0.366836
BTN2A1	-1.48928	0.137599	0.387779
TNFRSF18	-1.45254	0.147908	0.398707
HLA-DPB1	1.36641	0.173237	0.429576
CD70	1.36349	0.174333	0.429576
CD47	1.34509	0.180145	0.429576
TNFSF14	1.22252	0.222845	0.450801
HLA-B	1.21731	0.22497	0.450801
HLA-F	1.16859	0.244045	0.450801
HLA-DRB5	1.19176	0.234681	0.450801
HLA-DMB	1.20356	0.230061	0.450801
CEACAM1	1.17528	0.241195	0.450801
BTN2A2	-1.28798	0.19885	0.450801
CD276	1.1603	0.247213	0.450801
BTN3A1	1.02137	0.308225	0.539783
CTLA4	1.01076	0.313423	0.539783
LAG3	0.966184	0.335133	0.561574
TNFRSF14	-0.920482	0.358316	0.584621
HLA-DMA	0.882257	0.378623	0.599593
KIR2DL4	0.867307	0.386834	0.599593
TIGIT	0.769554	0.442394	0.668986
TNFSF18	0.716862	0.474289	0.683859
TDO2	0.716955	0.474213	0.683859
CD226	0.667269	0.505207	0.696062
CD96	0.679992	0.497197	0.696062
TNFRSF4	-0.603366	0.546842	0.718908
HLA-DQB1	0.602231	0.547607	0.718908
TNFSF4	-0.588791	0.556574	0.718908
LGALS9	-0.481934	0.630277	0.797493
CD40LG	0.401547	0.688394	0.837774
CD28	0.345981	0.729674	0.837774
BTLA	-0.372127	0.71009	0.837774
KIR2DL1	-0.354302	0.723386	0.837774
VTCN1	-0.388965	0.697666	0.837774
CD27	-0.279062	0.780458	0.868916
KIR3DL2	0.273398	0.784828	0.868916
CD40	0.166322	0.868066	0.912249
TNFRSF9	0.203252	0.839099	0.912249
PDCD1	0.158152	0.874476	0.912249
HLA-G	-0.147598	0.882822	0.912249
CD160	-0.122226	0.902794	0.917594
PVR	-0.0825308	0.934305	0.934305

## Sheet: KIRC
Supplementary Table S7. Differentially expressed immune checkpoint genes between female and male (female/male) patients across 19 cancer types
KIRC
Gene	T-Score	P	fdr
CD226	-1.66126	0.0989213	0.676164
CD40LG	-1.69669	0.0916852	0.676164
CD96	-1.42994	0.154926	0.676164
CD28	-1.55786	0.121297	0.676164
CD40	-1.62083	0.107422	0.676164
HLA-A	1.5386	0.126305	0.676164
HLA-B	1.79017	0.0755314	0.676164
HLA-F	1.51443	0.132354	0.676164
HLA-DQB1	-1.33727	0.182929	0.676164
CEACAM1	1.31727	0.189706	0.676164
TNFSF18	1.32905	0.186196	0.676164
CD70	-2.18987	0.0301748	0.676164
TNFSF9	-1.93655	0.0548447	0.676164
IDO1	-1.47905	0.141427	0.676164
TDO2	1.32185	0.188451	0.676164
HLA-G	1.64475	0.102238	0.676164
CD274	1.34519	0.181473	0.676164
CD276	1.26958	0.206602	0.676164
PVR	-1.25726	0.210608	0.676164
SIRPA	-1.03508	0.302498	0.688294
HLA-C	1.17066	0.24377	0.688294
HLA-DPB1	-1.07722	0.28308	0.688294
HLA-DRA	-1.15612	0.249619	0.688294
HAVCR2	1.11811	0.265266	0.688294
BTN2A1	1.08379	0.280191	0.688294
CD209	1.04409	0.298384	0.688294
ICOSLG	1.03036	0.304655	0.688294
CD86	-0.956206	0.340498	0.716219
CD47	0.971345	0.332987	0.716219
TNFSF4	-0.825783	0.410661	0.835011
CD27	-0.757136	0.450325	0.886124
BTLA	-0.714236	0.476319	0.907983
TNFSF14	-0.667309	0.505605	0.934603
BTN3A1	0.393841	0.694328	0.973071
ICOS	-0.158322	0.874435	0.973071
TNFRSF9	0.144237	0.885528	0.973071
TNFRSF18	0.195139	0.84555	0.973071
TNFRSF4	0.340207	0.734194	0.973071
ADORA2A	0.558528	0.577472	0.973071
LGALS9	-0.0962031	0.923512	0.973071
LAG3	0.162733	0.870965	0.973071
PDCD1	0.0579411	0.953882	0.973071
TIGIT	-0.330204	0.741759	0.973071
CTLA4	-0.459495	0.646623	0.973071
HLA-DOA	0.20671	0.836534	0.973071
HLA-E	0.518641	0.604894	0.973071
HLA-DPA1	-0.136611	0.891527	0.973071
HLA-DRB1	-0.233487	0.815698	0.973071
HLA-DRB5	-0.104903	0.916587	0.973071
HLA-DMA	-0.2359	0.813852	0.973071
HLA-DQA1	-0.345999	0.72979	0.973071
TNFRSF14	0.569965	0.569694	0.973071
CD80	0.296073	0.767635	0.973071
KIR2DL4	0.0633567	0.949562	0.973071
BTN2A2	0.587266	0.55792	0.973071
CD160	0.0538521	0.957119	0.973071
VTCN1	-0.346316	0.729516	0.973071
BTNL9	0.204387	0.83836	0.973071
HLA-DOB	0.413	0.680299	0.973071
PDCD1LG2	-0.451947	0.651974	0.973071
HLA-DMB	0.0135275	0.989225	0.989225

## Sheet: KIRP
Supplementary Table S7. Differentially expressed immune checkpoint genes between female and male (female/male) patients across 19 cancer types
KIRP
Gene	T-Score	P	fdr
HLA-G	-4.72246	1.43773e-05	0.000877015
HLA-C	-4.23148	0.000124195	0.00378796
HLA-A	-3.63913	0.000814422	0.0124199
HLA-B	-3.73228	0.000654857	0.0124199
HLA-F	-3.50725	0.00107229	0.0130819
HLA-DPB1	-3.12408	0.0031785	0.0276983
PVR	3.20243	0.00293091	0.0276983
HLA-DRB1	-2.90287	0.00563632	0.0364888
HLA-DRA	-2.95906	0.00499259	0.0364888
HLA-DMA	-2.86816	0.00602828	0.0364888
HLA-DMB	-2.80503	0.00717813	0.0364888
HLA-DQA1	-2.81212	0.00706551	0.0364888
IDO1	2.63622	0.010961	0.0514324
TNFRSF4	2.54663	0.0153825	0.0625554
CD276	2.52075	0.0148505	0.0625554
HLA-DQB1	-2.43727	0.0182741	0.0655718
CD86	-2.45815	0.0182104	0.0655718
CD274	2.37217	0.0222531	0.0754134
BTN2A1	2.28587	0.0270355	0.086798
HLA-DPA1	-2.23794	0.0301073	0.0918272
HLA-DOA	-2.21423	0.0320745	0.0931688
HLA-E	-1.93128	0.0592863	0.164385
HLA-DRB5	-1.84877	0.070371	0.186636
BTLA	1.82366	0.0775105	0.188247
TNFRSF14	-1.81392	0.0780468	0.188247
TDO2	1.79636	0.0802364	0.188247
LGALS9	-1.76399	0.0848303	0.191654
PDCD1LG2	1.55179	0.129228	0.281532
CD47	1.37169	0.178269	0.37244
HAVCR2	-1.35863	0.183167	0.37244
PDCD1	1.32454	0.192687	0.379159
TNFSF4	1.25719	0.214964	0.409775
VTCN1	-1.14549	0.258138	0.477164
TNFSF14	1.04558	0.303133	0.51844
TIGIT	1.01858	0.314464	0.51844
TNFSF18	1.03291	0.30846	0.51844
KIR2DL3	1.07297	0.29102	0.51844
TNFRSF18	0.906	0.37047	0.594702
CEACAM1	0.841789	0.405017	0.617651
KIR3DL1	0.85633	0.398557	0.617651
CD209	0.808695	0.423753	0.630462
CD27	0.733772	0.46712	0.678437
BTN3A1	-0.683691	0.497645	0.70407
TNFRSF9	0.64838	0.519396	0.70407
LAG3	0.659301	0.512692	0.70407
KIR2DL4	0.567086	0.57322	0.76014
ICOS	0.535649	0.594929	0.772141
CTLA4	0.483241	0.631131	0.802062
ICOSLG	0.418473	0.677862	0.843869
BTNL9	0.396255	0.693141	0.845632
CD96	0.366686	0.715452	0.855737
CD160	0.299788	0.765501	0.897991
SIRPA	-0.269176	0.789011	0.907557
KIR2DL1	0.250602	0.803411	0.907557
CD28	-0.210822	0.834087	0.908559
BTN2A2	-0.224306	0.823691	0.908559
CD40	-0.147855	0.883266	0.945249
CD70	0.102356	0.918898	0.954232
TNFSF9	0.0776424	0.938589	0.954232
HLA-DOB	0.0895611	0.92904	0.954232
CD40LG	-0.0239719	0.980998	0.980998

## Sheet: LAML
Supplementary Table S7. Differentially expressed immune checkpoint genes between female and male (female/male) patients across 19 cancer types
LAML
Gene	T-Score	P	fdr
BTN3A1	1.80906	0.0762392	0.680804
CD40LG	1.70983	0.0931495	0.680804
TNFSF14	2.31207	0.0255991	0.680804
CD28	1.63472	0.108064	0.680804
CD40	1.97728	0.0533849	0.680804
SIRPA	-1.65568	0.103726	0.680804
CEACAM1	1.69293	0.0965031	0.680804
CD160	1.94163	0.0582684	0.680804
CD47	1.64749	0.10543	0.680804
IDO1	1.6988	0.0979139	0.680804
TIGIT	1.52607	0.132944	0.686575
HLA-DOA	1.45965	0.150315	0.686575
BTN2A1	1.45136	0.152572	0.686575
CD276	-1.48443	0.143853	0.686575
ADORA2A	1.24211	0.219824	0.815655
LGALS9	-1.27977	0.206372	0.815655
BTN2A2	1.24143	0.220097	0.815655
BTLA	1.15818	0.25225	0.841967
TNFSF4	-1.15375	0.253927	0.841967
LAG3	1.04666	0.300008	0.859114
HLA-F	1.05614	0.295696	0.859114
CD86	-1.09899	0.276758	0.859114
BTNL9	0.953942	0.345778	0.947132
CD226	0.553125	0.582751	0.956577
CD27	0.736639	0.464597	0.956577
ICOS	0.824572	0.413363	0.956577
TNFRSF4	0.462051	0.64603	0.956577
HLA-B	-0.440135	0.661629	0.956577
HLA-C	0.410428	0.683269	0.956577
HLA-DRB1	-0.648399	0.519943	0.956577
HLA-DRB5	-0.471445	0.639475	0.956577
HLA-DRA	-0.528994	0.599454	0.956577
HLA-DQA1	0.764766	0.447836	0.956577
HLA-DQB1	-0.461568	0.64649	0.956577
KIR2DL4	0.633762	0.530025	0.956577
TNFSF9	0.490777	0.62561	0.956577
KIR2DL1	0.417317	0.678226	0.956577
KIR2DL3	0.716073	0.477101	0.956577
KIR3DL2	-0.723039	0.473543	0.956577
HAVCR2	-0.896509	0.374969	0.956577
TDO2	-0.5013	0.618256	0.956577
HLA-G	0.515228	0.608545	0.956577
PDCD1LG2	-0.548867	0.585537	0.956577
CD209	-0.595181	0.55427	0.956577
KIR3DL1	0.830926	0.410187	0.956577
HLA-DPA1	0.382234	0.70392	0.958501
HLA-DPB1	0.367138	0.715072	0.958501
TNFRSF18	0.263056	0.793537	0.973467
PDCD1	0.306875	0.760146	0.973467
HLA-A	-0.250076	0.803497	0.973467
TNFRSF14	-0.285275	0.776681	0.973467
ICOSLG	0.293515	0.770479	0.973467
CD96	-0.0804437	0.936188	0.97457
TNFRSF9	0.0775505	0.938494	0.97457
CTLA4	-0.175689	0.861215	0.97457
HLA-DMA	-0.071059	0.943631	0.97457
HLA-DMB	0.108462	0.914046	0.97457
CD80	0.0965238	0.923553	0.97457
CD70	0.0878258	0.930346	0.97457
CD274	0.142021	0.887611	0.97457
PVR	-0.08488	0.932679	0.97457
HLA-E	-0.031915	0.974666	0.990387
HLA-DOB	0.00201747	0.998398	0.998398

## Sheet: LGG
Supplementary Table S7. Differentially expressed immune checkpoint genes between female and male (female/male) patients across 19 cancer types
LGG
Gene	T-Score	P	fdr
BTN3A1	0.662144	0.509928	0.994526
CD226	0.425133	0.672095	0.994526
CD40LG	0.0978534	0.922393	0.994526
CD96	-0.177575	0.859617	0.994526
TNFSF14	-0.920934	0.359625	0.994526
CD28	0.386257	0.700357	0.994526
CD40	0.160348	0.873061	0.994526
CD27	-0.285577	0.775944	0.994526
ICOS	0.0822648	0.934639	0.994526
TNFRSF18	-0.223819	0.823392	0.994526
TNFRSF4	1.34877	0.181177	0.994526
SIRPA	0.587166	0.558722	0.994526
LGALS9	-0.201495	0.840821	0.994526
LAG3	-1.84682	0.0682333	0.994526
PDCD1	0.0705443	0.943945	0.994526
TIGIT	-0.259701	0.795749	0.994526
CTLA4	-0.0429717	0.965824	0.994526
HLA-A	0.768102	0.444848	0.994526
HLA-B	0.225273	0.822362	0.994526
HLA-C	0.474217	0.636644	0.994526
HLA-DOA	0.0297164	0.976378	0.994526
HLA-E	-0.0642243	0.94897	0.994526
HLA-F	0.159984	0.873285	0.994526
HLA-DPA1	-0.22663	0.821315	0.994526
HLA-DPB1	0.094289	0.925139	0.994526
HLA-DRB1	-0.269369	0.788463	0.994526
HLA-DRB5	0.372966	0.710273	0.994526
HLA-DRA	-0.268359	0.789188	0.994526
HLA-DMA	-0.159743	0.873559	0.994526
HLA-DMB	0.0977972	0.922372	0.994526
HLA-DQA1	0.0743285	0.940946	0.994526
HLA-DQB1	-0.0629711	0.949966	0.994526
TNFRSF14	-0.813154	0.418638	0.994526
CD86	0.130734	0.896363	0.994526
CD80	0.180739	0.85701	0.994526
KIR2DL4	-1.39806	0.165467	0.994526
TNFSF18	-0.640815	0.523372	0.994526
CD70	-0.798778	0.42756	0.994526
TNFSF9	-2.25376	0.0266309	0.994526
TNFSF4	0.278651	0.781132	0.994526
BTN2A2	0.129678	0.897243	0.994526
CD160	-1.12039	0.265678	0.994526
CD47	-1.35836	0.178244	0.994526
VTCN1	0.829268	0.409979	0.994526
HAVCR2	0.0431015	0.965746	0.994526
IDO1	-0.0180989	0.985626	0.994526
TDO2	0.455016	0.650549	0.994526
BTN2A1	-0.598753	0.551201	0.994526
BTNL9	-0.446408	0.656468	0.994526
HLA-G	-0.187563	0.851718	0.994526
HLA-DOB	0.113395	0.91008	0.994526
PDCD1LG2	0.366464	0.715227	0.994526
CD209	-1.77505	0.0794608	0.994526
CD274	0.00688363	0.994526	0.994526
ICOSLG	-0.326162	0.745056	0.994526
CD276	0.661795	0.510073	0.994526
PVR	-1.01796	0.311573	0.994526

## Sheet: LIHC
Supplementary Table S7. Differentially expressed immune checkpoint genes between female and male (female/male) patients across 19 cancer types
LIHC
Gene	T-Score	P	fdr
TNFSF18	-2.61925	0.0121121	0.750953
CD226	-0.759938	0.452006	0.955129
CD40LG	-2.01195	0.050598	0.955129
CD96	-0.793145	0.432939	0.955129
TNFSF14	-1.00229	0.322454	0.955129
CD28	-1.46513	0.151114	0.955129
CD40	-0.188096	0.851977	0.955129
CD27	-1.25464	0.216704	0.955129
ICOS	-1.19113	0.241101	0.955129
TNFRSF9	-1.28225	0.206389	0.955129
TNFRSF18	0.16212	0.872012	0.955129
ADORA2A	-1.46328	0.150569	0.955129
BTLA	-1.30862	0.197419	0.955129
SIRPA	1.06821	0.291868	0.955129
LGALS9	0.72258	0.473908	0.955129
LAG3	-0.445866	0.658068	0.955129
PDCD1	-0.360945	0.719981	0.955129
TIGIT	-1.07278	0.289871	0.955129
CTLA4	-0.801045	0.428164	0.955129
HLA-A	-0.245031	0.807551	0.955129
HLA-B	-0.298315	0.76684	0.955129
HLA-C	-0.30383	0.763018	0.955129
HLA-DOA	-1.07102	0.290016	0.955129
HLA-E	-0.996996	0.324098	0.955129
HLA-F	-0.399341	0.69155	0.955129
HLA-DPA1	-0.180784	0.857456	0.955129
HLA-DPB1	-0.378106	0.707134	0.955129
HLA-DRB1	-0.970238	0.337528	0.955129
HLA-DRB5	-1.97343	0.0546288	0.955129
HLA-DRA	-0.929346	0.358028	0.955129
HLA-DMA	-0.291205	0.772319	0.955129
HLA-DMB	-1.12715	0.266207	0.955129
HLA-DQA1	-0.447854	0.65652	0.955129
HLA-DQB1	-0.295701	0.768892	0.955129
TNFRSF14	-0.281073	0.780788	0.955129
CD86	-0.637963	0.526827	0.955129
CD80	-0.50528	0.615833	0.955129
KIR2DL4	0.127791	0.899004	0.955129
CEACAM1	-1.04615	0.301816	0.955129
CD70	0.145979	0.884782	0.955129
TNFSF9	0.115189	0.908913	0.955129
TNFSF4	-0.237726	0.81323	0.955129
BTN2A2	0.23252	0.81736	0.955129
CD160	0.887058	0.384788	0.955129
CD47	0.208236	0.835984	0.955129
VTCN1	1.54998	0.137347	0.955129
IDO1	-0.985086	0.330161	0.955129
TDO2	-0.739849	0.465182	0.955129
BTNL3	-1.40778	0.169426	0.955129
BTN2A1	-0.169124	0.866741	0.955129
BTNL9	0.416639	0.680117	0.955129
HLA-G	-0.374302	0.70998	0.955129
HLA-DOB	-0.761463	0.450358	0.955129
PDCD1LG2	-0.53536	0.595421	0.955129
CD209	-0.378534	0.707487	0.955129
CD274	-0.655325	0.515909	0.955129
ICOSLG	0.182695	0.856002	0.955129
CD276	1.13638	0.265193	0.955129
PVR	-0.784356	0.437273	0.955129
TNFRSF4	-0.0726875	0.942398	0.973811
BTN3A1	-0.0306896	0.975692	0.978818
HAVCR2	0.0267338	0.978818	0.978818

[truncated: 9 more sheets: LUAD, LUSC, PAAD, READ, SARC, SKCM, STAD, THCA, THYM]
