# Supplementary material for: Pan‐cancer analysis reveals sex‐specific signatures in the tumor microenvironment
Source: Mol Oncol. 2022 Mar 12;16(11):2153–73. doi: 10.1002/1878-0261.13203 (PMC9168759; doi:10.1002/1878-0261.13203)
Supplement: Supplementary file 9 — Table S8. Differential immune function pathways between female and male (female/male) patients across 19 cancer types. [file MOL2-16-2153-s002.xls]

## Sheet: BLCA
Supplementary Table S8.Differential immune function pathways between female and male (female/male) patients across 19 cancer types
BLCA
Pathway	SIZE	Enrichment score	p-value	FDR
Interleukins	32	0.48499	0.0057971	0.0442478
Chemokines	90	0.309848	0.00699301	0.0442478
Cytokines	383	0.26047	0.00884956	0.0442478
BCRSignalingPathway	63	0.293687	0.0740741	0.277778
TGFb_Family_Member	28	0.314101	0.243553	0.703254
Interleukins_Receptor	35	0.281506	0.322289	0.703254
Antigen_Processing_and_Presentation	123	0.204169	0.328185	0.703254
TNF_Family_Members	12	-0.367831	0.50081	0.852273
Chemokine_Receptors	40	-0.268935	0.542348	0.852273
NaturalKiller_Cell_Cytotoxicity	112	-0.220819	0.612299	0.852273
Antimicrobials	419	0.165158	0.625	0.852273
TGFb_Family_Member_Receptor	11	0.278477	0.751244	0.939055
TNF_Family_Members_Receptors	18	0.231586	0.822454	0.948986
TCRsignalingPathway	91	-0.169775	0.951591	0.994104
Cytokine_Receptors	276	-0.143753	0.994104	0.994104

## Sheet: COAD
Supplementary Table S8.Differential immune function pathways between female and male (female/male) patients across 19 cancer types
COAD
Pathway	SIZE	Enrichment score	p-value	FDR
Chemokine_Receptors	42	0.334005	0.0379747	0.56962
TGFb_Family_Member	28	0.303934	0.146552	0.6
Chemokines	88	0.234687	0.166667	0.6
TNF_Family_Members	12	0.40038	0.178899	0.6
NaturalKiller_Cell_Cytotoxicity	112	0.204911	0.2	0.6
TNF_Family_Members_Receptors	18	0.285121	0.346405	0.866013
Interleukins	29	0.226939	0.556522	1
TGFb_Family_Member_Receptor	12	-0.330046	0.734694	1
BCRSignalingPathway	63	-0.223218	0.868783	1
Antigen_Processing_and_Presentation	123	-0.219472	0.874239	1
TCRsignalingPathway	89	-0.218067	0.875129	1
Interleukins_Receptor	36	-0.187634	0.977827	1
Antimicrobials	417	-0.150778	1	1
Cytokine_Receptors	272	-0.162356	1	1
Cytokines	376	0.153211	1	1

## Sheet: DLBC
Supplementary Table S8.Differential immune function pathways between female and male (female/male) patients across 19 cancer types
DLBC
Pathway	SIZE	Enrichment score	p-value	FDR
Antigen_Processing_and_Presentation	116	0.36879	0.00444444	0.0384615
TCRsignalingPathway	86	-0.357111	0.00549451	0.0384615
Interleukins_Receptor	33	-0.476396	0.0181347	0.0846287
BCRSignalingPathway	62	-0.31483	0.0656168	0.229659
Chemokines	75	0.313611	0.0896226	0.250943
Cytokines	273	0.227446	0.228378	0.532883
TNF_Family_Members_Receptors	16	-0.376913	0.286374	0.572748
TGFb_Family_Member	18	0.349745	0.397213	0.658824
TNF_Family_Members	12	-0.368094	0.423529	0.658824
NaturalKiller_Cell_Cytotoxicity	105	-0.197983	0.635821	0.890149
Interleukins	25	-0.238958	0.733167	0.933122
Cytokine_Receptors	213	-0.167582	0.833922	0.944
Antimicrobials	355	0.164807	0.933246	0.944
Chemokine_Receptors	38	0.183122	0.944	0.944

## Sheet: GBM
Supplementary Table S8.Differential immune function pathways between female and male (female/male) patients across 19 cancer types
GBM
Pathway	SIZE	Enrichment score	p-value	FDR
Chemokines	83	-0.546081	0.00243309	0.00992063
Cytokine_Receptors	242	-0.36387	0.00252525	0.00992063
Cytokines	328	-0.443361	0.00261097	0.00992063
Antimicrobials	365	-0.493105	0.0026455	0.00992063
Interleukins_Receptor	34	-0.613035	0.00479616	0.0143885
TNF_Family_Members	10	-0.731646	0.00881057	0.0220264
Interleukins	23	-0.60593	0.0160183	0.0343249
TCRsignalingPathway	85	-0.398544	0.0194647	0.0364964
TNF_Family_Members_Receptors	17	-0.560346	0.0224719	0.0374532
Antigen_Processing_and_Presentation	113	-0.355384	0.0277778	0.0416667
NaturalKiller_Cell_Cytotoxicity	100	-0.312621	0.0982801	0.134018
BCRSignalingPathway	61	-0.282234	0.231707	0.273085
TGFb_Family_Member_Receptor	11	-0.467034	0.236674	0.273085
TGFb_Family_Member	29	-0.31311	0.33945	0.363696
Chemokine_Receptors	36	-0.220546	0.750594	0.750594

## Sheet: HNSC
Supplementary Table S8.Differential immune function pathways between female and male (female/male) patients across 19 cancer types
HNSC
Pathway	SIZE	Enrichment score	p-value	FDR
Interleukins_Receptor	37	0.456645	0.00628931	0.0490196
Chemokine_Receptors	39	0.521213	0.00653595	0.0490196
Chemokines	90	0.383324	0.012987	0.0545455
NaturalKiller_Cell_Cytotoxicity	108	0.297073	0.0178571	0.0545455
Antigen_Processing_and_Presentation	116	0.437873	0.0181818	0.0545455
TGFb_Family_Member_Receptor	11	0.573309	0.0363636	0.0909091
TCRsignalingPathway	89	0.247604	0.0641026	0.137363
Cytokine_Receptors	264	0.247972	0.0909091	0.170455
TNF_Family_Members	12	0.415245	0.144876	0.241461
TGFb_Family_Member	25	-0.397918	0.22896	0.33098
BCRSignalingPathway	63	0.242282	0.242718	0.33098
Antimicrobials	415	0.333025	0.333333	0.416667
Interleukins	31	0.259194	0.363128	0.418994
Cytokines	368	0.158993	0.6	0.642857
TNF_Family_Members_Receptors	18	-0.170933	0.991037	0.991037

## Sheet: KIRC
Supplementary Table S8.Differential immune function pathways between female and male (female/male) patients across 19 cancer types
KIRC
Pathway	SIZE	Enrichment score	p-value	FDR
Interleukins_Receptor	37	-0.55735	0.0165877	0.248815
Cytokine_Receptors	285	-0.244695	0.108747	0.56044
Cytokines	364	-0.233849	0.122715	0.56044
BCRSignalingPathway	64	0.303329	0.185442	0.56044
Chemokines	90	-0.278066	0.221957	0.56044
Chemokine_Receptors	42	-0.318105	0.224747	0.56044
Antimicrobials	416	-0.209426	0.261538	0.56044
TNF_Family_Members_Receptors	18	0.387573	0.302655	0.567478
TNF_Family_Members	12	-0.384522	0.399549	0.665914
Interleukins	25	-0.282058	0.564904	0.834879
Antigen_Processing_and_Presentation	116	0.21919	0.612245	0.834879
TGFb_Family_Member	29	-0.238263	0.747642	0.911814
TCRsignalingPathway	91	0.194479	0.857385	0.911814
TGFb_Family_Member_Receptor	11	0.254775	0.909584	0.911814
NaturalKiller_Cell_Cytotoxicity	107	0.178964	0.911814	0.911814

## Sheet: KIRP
Supplementary Table S8.Differential immune function pathways between female and male (female/male) patients across 19 cancer types
KIRP
Pathway	SIZE	Enrichment score	p-value	FDR
Chemokines	88	-0.359287	0.00574713	0.05
Antigen_Processing_and_Presentation	119	-0.3664	0.00666667	0.05
Antimicrobials	398	-0.239368	0.037037	0.176471
NaturalKiller_Cell_Cytotoxicity	107	-0.241481	0.0552147	0.176471
Cytokines	341	-0.184545	0.0588235	0.176471
Interleukins_Receptor	34	-0.301387	0.15102	0.377551
Chemokine_Receptors	39	-0.27637	0.207171	0.443939
TGFb_Family_Member_Receptor	12	0.460078	0.238381	0.446964
TGFb_Family_Member	29	0.334375	0.329715	0.549525
Cytokine_Receptors	265	-0.170365	0.468085	0.656901
TNF_Family_Members_Receptors	18	-0.283077	0.481728	0.656901
TNF_Family_Members	12	-0.296641	0.549254	0.686567
Interleukins	22	0.272657	0.661952	0.763791
BCRSignalingPathway	63	-0.131308	0.990385	1
TCRsignalingPathway	88	-0.111227	1	1

## Sheet: LAML
Supplementary Table S8.Differential immune function pathways between female and male (female/male) patients across 19 cancer types
LAML
Pathway	SIZE	Enrichment score	p-value	FDR
Antigen_Processing_and_Presentation	119	-0.258889	0.22335	0.971335
TNF_Family_Members_Receptors	18	-0.344451	0.271523	0.971335
Interleukins_Receptor	34	-0.28021	0.285714	0.971335
TCRsignalingPathway	84	0.277167	0.310433	0.971335
NaturalKiller_Cell_Cytotoxicity	107	-0.220703	0.407216	0.971335
Antimicrobials	359	-0.187012	0.504348	0.971335
TNF_Family_Members	11	-0.334966	0.507123	0.971335
TGFb_Family_Member	26	0.272331	0.674965	0.971335
Interleukins	26	0.265809	0.704011	0.971335
BCRSignalingPathway	62	-0.197638	0.708333	0.971335
TGFb_Family_Member_Receptor	11	0.266303	0.869432	0.971335
Chemokines	78	0.189204	0.895807	0.971335
Cytokines	301	0.169653	0.906109	0.971335
Chemokine_Receptors	39	0.193306	0.906579	0.971335
Cytokine_Receptors	248	0.156724	0.972222	0.972222

## Sheet: LGG
Supplementary Table S8.Differential immune function pathways between female and male (female/male) patients across 19 cancer types
LGG
Pathway	SIZE	Enrichment score	p-value	FDR
Antimicrobials	373	-0.360163	0.011828	0.149842
Interleukins	24	-0.529226	0.0251572	0.149842
TGFb_Family_Member	28	-0.514269	0.0299685	0.149842
Antigen_Processing_and_Presentation	111	-0.317677	0.112232	0.297226
Cytokines	328	-0.284878	0.112921	0.297226
TCRsignalingPathway	83	-0.320532	0.11889	0.297226
Chemokines	84	-0.287026	0.218586	0.426136
BCRSignalingPathway	61	-0.306355	0.227273	0.426136
TNF_Family_Members	12	-0.449239	0.263074	0.438457
Interleukins_Receptor	33	-0.296051	0.43865	0.639894
TNF_Family_Members_Receptors	16	-0.349553	0.469256	0.639894
NaturalKiller_Cell_Cytotoxicity	101	-0.205586	0.729381	0.911727
Chemokine_Receptors	36	-0.193583	0.928036	0.944079
Cytokine_Receptors	252	-0.166178	0.939258	0.944079
TGFb_Family_Member_Receptor	11	-0.231776	0.944079	0.944079

## Sheet: LIHC
Supplementary Table S8.Differential immune function pathways between female and male (female/male) patients across 19 cancer types
LIHC
Pathway	SIZE	Enrichment score	p-value	FDR
Chemokines	91	-0.401316	0.00217865	0.0120773
Cytokine_Receptors	267	-0.299649	0.00225734	0.0120773
Antimicrobials	392	-0.278214	0.00241546	0.0120773
Antigen_Processing_and_Presentation	114	-0.376171	0.00436681	0.0163755
Cytokines	355	-0.257223	0.00742574	0.0222772
Chemokine_Receptors	40	-0.451881	0.012987	0.0324675
BCRSignalingPathway	63	-0.348535	0.023913	0.0512422
TNF_Family_Members_Receptors	18	-0.487655	0.0444444	0.0833333
TCRsignalingPathway	87	-0.270213	0.127473	0.212454
TNF_Family_Members	12	-0.462573	0.171739	0.257609
Interleukins_Receptor	35	-0.316991	0.216216	0.29484
TGFb_Family_Member_Receptor	12	0.368948	0.435424	0.521498
Interleukins	22	-0.294451	0.451965	0.521498
TGFb_Family_Member	27	0.262174	0.624535	0.669145
NaturalKiller_Cell_Cytotoxicity	103	-0.192732	0.685466	0.685466

[truncated: 9 more sheets: LUAD, LUSC, PAAD, READ, SARC, SKCM, STAD, THCA, THYM]
