# Supplementary material for: Pan‐cancer analysis reveals sex‐specific signatures in the tumor microenvironment
Source: Mol Oncol. 2022 Mar 12;16(11):2153–73. doi: 10.1002/1878-0261.13203 (PMC9168759; doi:10.1002/1878-0261.13203)
Supplement: Supplementary file 10 — Table S9. Hazard ratio (HR) and P‐value of overall survival for each immune cell in male and female patients, respectively, across 19 cancer types. [file MOL2-16-2153-s004.xls]

## Sheet: Female
Supplementary Table S9. Hazard ratio (HR) and p-value of overall survival for each immune cell in male and female patients respectively across 19 cancer types.
Female patients
BLCA
Immune cell	HR	lower .95% CI	upper .95% CI	P-value
Cytotoxic cells	0.461553	0.282127	0.75509	0.00208042
T cells	0.536269	0.325757	0.882819	0.0142852
Th1 cells	0.559592	0.333001	0.940367	0.02837
CD8 T cells	0.585147	0.34549	0.99105	0.0462169
pDC	0.677959	0.460093	0.998991	0.0494064
NK CD56bright cells	0.64955	0.421681	1.00055	0.0502944
Treg cells	0.66008	0.428046	1.01789	0.0601479
T helper cells	0.664674	0.427975	1.03228	0.0689872
B cells	0.614957	0.348715	1.08447	0.0929973
Mast cells	1.33223	0.933632	1.90101	0.11379
aDC	0.724408	0.478313	1.09712	0.127933
DC	0.727655	0.482714	1.09689	0.128931
NK CD56dim cells	0.698377	0.4215	1.15713	0.163476
Tfh cells	0.76171	0.505557	1.14765	0.193095
Tgd cells	0.759802	0.491323	1.17499	0.21684
Eosinophils	1.19427	0.859464	1.6595	0.290192
NK cells	0.82562	0.565986	1.20436	0.319875
Tem cells	0.890948	0.619791	1.28073	0.532873
Neutrophils	1.14158	0.747995	1.74225	0.539311
Tcm cells	0.90956	0.614682	1.3459	0.635403
Th2 cells	0.919726	0.622743	1.35834	0.674048
iDC	0.964447	0.662189	1.40467	0.850329
Th17 cells	1.04297	0.66671	1.63158	0.85379
Macrophages	0.978475	0.652969	1.46624	0.916021
COAD
Immune cell	HR	lower .95% CI	upper .95% CI	P-value
Th17 cells	0.312219	0.148944	0.654477	0.00205231
B cells	1.91787	1.16892	3.14667	0.00994255
Cytotoxic cells	2.04181	1.18565	3.51621	0.0100531
CD8 T cells	1.90408	1.0569	3.43034	0.0320148
T cells	1.7835	1.01611	3.13044	0.0438385
T helper cells	1.67156	0.931588	2.99931	0.084999
Tcm cells	1.50118	0.888547	2.53621	0.128932
Tfh cells	1.49991	0.783097	2.87287	0.221476
Th2 cells	1.31112	0.829201	2.07313	0.246549
Th1 cells	1.34734	0.788516	2.30222	0.275401
aDC	1.28353	0.795566	2.07079	0.30639
NK CD56bright cells	1.27848	0.745087	2.19371	0.372501
Macrophages	1.19369	0.776887	1.83411	0.419133
pDC	1.16614	0.75415	1.8032	0.489475
Neutrophils	0.889842	0.543878	1.45588	0.642192
NK cells	1.11638	0.700352	1.77954	0.643526
DC	0.928624	0.605468	1.42426	0.73435
NK CD56dim cells	1.06331	0.691155	1.63586	0.780014
Treg cells	0.93998	0.585728	1.50849	0.797581
iDC	0.951654	0.59038	1.534	0.838801
Tem cells	1.04606	0.667291	1.63982	0.844369
Mast cells	0.954007	0.565777	1.60864	0.859801
Eosinophils	1.03411	0.636686	1.6796	0.892193
Tgd cells	1.00568	0.695794	1.45357	0.975979
DLBC
Immune cell	HR	lower .95% CI	upper .95% CI	P-value
NK cells	3.20439	0.988803	10.3844	0.0522349
aDC	1.97208	0.814252	4.77626	0.13241
Cytotoxic cells	0.448342	0.140432	1.43137	0.175596
Mast cells	0.147075	0.00797803	2.71134	0.19735
NK CD56bright cells	1.58785	0.766628	3.28876	0.213272
Tem cells	4.35545	0.42828	44.2934	0.213721
Tfh cells	0.263898	0.0294203	2.36715	0.233987
Th1 cells	1.59959	0.694586	3.68374	0.269727
pDC	0.464332	0.0988879	2.18029	0.330957
Neutrophils	1.49949	0.576823	3.89802	0.405891
B cells	0.626652	0.18079	2.17209	0.461178
Tcm cells	2.00636	0.309973	12.9866	0.464925
NK CD56dim cells	1.4891	0.444796	4.98527	0.518368
T helper cells	0.698201	0.183697	2.65375	0.597959
Treg cells	1.45259	0.328504	6.42308	0.622549
Th2 cells	0.699426	0.148544	3.29329	0.651103
Tgd cells	0.682677	0.125921	3.7011	0.658043
Th17 cells	1.4841	0.254831	8.64322	0.660533
Macrophages	0.742369	0.161646	3.40938	0.701705
T cells	0.726963	0.122256	4.32269	0.725906
DC	0.812007	0.234262	2.81461	0.742651
iDC	1.31973	0.228781	7.61289	0.756345
Eosinophils	0.791636	0.133176	4.70569	0.797236
CD8 T cells	0.943895	0.20303	4.38821	0.941292
GBM
Immune cell	HR	lower .95% CI	upper .95% CI	P-value
CD8 T cells	0.416834	0.181723	0.956128	0.0388399
Tcm cells	0.295126	0.0903957	0.963534	0.0432281
Treg cells	5.99857	1.0101	35.6229	0.048721
T helper cells	0.483127	0.224797	1.03832	0.0623737
Cytotoxic cells	3.87049	0.885629	16.9153	0.0720892
NK CD56bright cells	2.51515	0.898747	7.03867	0.0789784
Tem cells	0.407758	0.141057	1.17872	0.0976471
Macrophages	2.32409	0.792906	6.81212	0.124285
Th2 cells	0.356178	0.0946317	1.34059	0.126878
T cells	3.32215	0.539258	20.4664	0.195582
DC	17.5647	0.139577	2210.39	0.245341
NK cells	0.499507	0.140302	1.77835	0.283993
iDC	2.31935	0.469664	11.4537	0.301848
aDC	1.64064	0.575387	4.67809	0.3544
Mast cells	0.588385	0.186675	1.85454	0.365205
pDC	1.31329	0.597748	2.88537	0.497378
Th1 cells	1.36434	0.533583	3.48851	0.516607
Neutrophils	1.54988	0.347803	6.90658	0.565476
Tfh cells	0.766458	0.257246	2.28364	0.63301
Th17 cells	0.733193	0.19483	2.75919	0.646255
Tgd cells	1.39232	0.0222452	87.1447	0.875389
Eosinophils	1.06748	0.368797	3.0898	0.90415
B cells	1.01132	0.459127	2.22765	0.977706
NK CD56dim cells	0.996063	0.336516	2.94827	0.994315
HNSC
Immune cell	HR	lower .95% CI	upper .95% CI	P-value
B cells	0.752273	0.55568	1.01842	0.0654925
T cells	0.770685	0.583319	1.01823	0.0668294
Tfh cells	0.799718	0.595647	1.07371	0.137054
NK CD56dim cells	0.823891	0.633365	1.07173	0.148825
Cytotoxic cells	0.830281	0.632067	1.09065	0.181408
Treg cells	0.837984	0.635203	1.1055	0.211145
CD8 T cells	0.808813	0.578952	1.12993	0.213551
NK cells	1.22567	0.88593	1.6957	0.219199
iDC	1.16729	0.862124	1.58047	0.317094
NK CD56bright cells	0.878302	0.676582	1.14016	0.329711
Th2 cells	1.14778	0.862613	1.52723	0.34424
Macrophages	1.13139	0.854503	1.49799	0.388685
Mast cells	0.888717	0.678159	1.16465	0.392471
pDC	0.894473	0.676716	1.1823	0.433346
T helper cells	0.879445	0.635021	1.21795	0.439392
Th17 cells	0.903301	0.691678	1.17967	0.455226
Eosinophils	1.09738	0.849197	1.4181	0.477475
Th1 cells	0.915004	0.698942	1.19786	0.518061
Tem cells	0.933538	0.671427	1.29797	0.68255
aDC	1.04862	0.798844	1.3765	0.732325
Neutrophils	1.02204	0.780685	1.33802	0.873958
Tgd cells	0.987855	0.757956	1.28749	0.927966
Tcm cells	1.0148	0.72983	1.41104	0.930393
DC	1.00058	0.761092	1.31543	0.996685
KIRC
Immune cell	HR	lower .95% CI	upper .95% CI	P-value
Neutrophils	0.604479	0.434481	0.840992	0.00280977
NK CD56dim cells	1.76137	1.14915	2.69974	0.00937704
Mast cells	0.605078	0.395025	0.926826	0.0209298
NK cells	0.695746	0.490902	0.986067	0.0414682
Tcm cells	0.682916	0.465898	1.00102	0.0506148
Tem cells	0.67473	0.446735	1.01908	0.0614687
Treg cells	1.4027	0.954132	2.06216	0.0852232
NK CD56bright cells	1.32474	0.920716	1.90606	0.129781
DC	1.32271	0.900012	1.94394	0.154532
iDC	0.75197	0.496429	1.13905	0.178479
Tgd cells	1.30341	0.85024	1.9981	0.224113
CD8 T cells	0.786591	0.510787	1.21132	0.275846
Th2 cells	1.19766	0.865254	1.65778	0.276853
T helper cells	0.810534	0.541681	1.21283	0.306981
B cells	0.800495	0.451951	1.41784	0.4455
Th17 cells	0.872763	0.541053	1.40784	0.576945
pDC	0.904746	0.626043	1.30752	0.594175
Eosinophils	1.14085	0.686174	1.89681	0.611444
aDC	1.10442	0.712272	1.71247	0.657177
T cells	0.951119	0.62988	1.43619	0.811609
Tfh cells	1.04686	0.697925	1.57025	0.824791
Macrophages	1.02757	0.687232	1.53646	0.894583
Th1 cells	1.01419	0.675207	1.52335	0.945892
Cytotoxic cells	1.00101	0.674612	1.48532	0.99601
KIRP
Immune cell	HR	lower .95% CI	upper .95% CI	P-value
Th2 cells	2.22908	1.2529	3.96584	0.00639173
Tfh cells	2.58147	1.29316	5.15326	0.00716889
Treg cells	1.95245	1.10762	3.44165	0.0207016
B cells	1.92813	1.10352	3.36894	0.0211152
aDC	3.60845	1.13525	11.4697	0.0296336
T cells	2.40967	1.05991	5.47827	0.0358324
Eosinophils	0.516906	0.270254	0.988672	0.0461088
Th17 cells	0.488371	0.233591	1.02104	0.0568287
T helper cells	2.21336	0.919766	5.3263	0.0761801
CD8 T cells	1.76196	0.926359	3.35129	0.084209
Cytotoxic cells	1.66627	0.855034	3.24719	0.133641
DC	1.49896	0.844319	2.66118	0.166931
Macrophages	0.515886	0.198121	1.34331	0.175252
Mast cells	1.53987	0.811482	2.92204	0.186558
pDC	1.49291	0.795938	2.80019	0.21176
Tcm cells	1.61857	0.75882	3.45243	0.212803
NK CD56bright cells	0.785153	0.48237	1.27799	0.330497
Tgd cells	0.722913	0.353116	1.47998	0.374769
NK cells	1.19044	0.586931	2.4145	0.628995
Neutrophils	0.921021	0.498425	1.70192	0.79285
Th1 cells	1.029	0.363235	2.91502	0.957091
Tem cells	1.01426	0.604644	1.70139	0.9572
NK CD56dim cells	1.01786	0.532513	1.94557	0.957286
iDC	0.97905	0.396988	2.41453	0.963334
LAML
Immune cell	HR	lower .95% CI	upper .95% CI	P-value
NK cells	2.49226	1.20666	5.14756	0.0136029
Th17 cells	0.491496	0.242406	0.996544	0.0488884
Eosinophils	0.483617	0.2138	1.09394	0.0810957
NK CD56bright cells	2.0317	0.913293	4.51968	0.0822747
Macrophages	0.447857	0.17918	1.11941	0.0856839
Neutrophils	0.549561	0.27492	1.09856	0.0902727
iDC	0.632341	0.342227	1.16839	0.143428
Treg cells	1.58996	0.836096	3.02354	0.157342
pDC	4.70925	0.545109	40.6837	0.159
Tgd cells	1.87817	0.779253	4.52682	0.160238
Cytotoxic cells	1.54889	0.729631	3.28805	0.254608
Th1 cells	1.62648	0.700556	3.77621	0.257694
NK CD56dim cells	1.36316	0.75888	2.4486	0.299882
Mast cells	0.635845	0.255978	1.57943	0.329368
DC	0.73759	0.386712	1.40683	0.355556
B cells	1.2567	0.732881	2.1549	0.406286
Tem cells	0.802437	0.413099	1.55872	0.515874
T helper cells	1.27756	0.593627	2.74946	0.531065
aDC	1.17	0.669885	2.04349	0.581073
T cells	0.739467	0.243458	2.24602	0.594399
Tfh cells	1.10709	0.475871	2.57561	0.813306
Tcm cells	1.071	0.473489	2.42253	0.869173
Th2 cells	0.941664	0.449856	1.97114	0.873295
CD8 T cells	1.00968	0.246374	4.13781	0.989322
LGG
Immune cell	HR	lower .95% CI	upper .95% CI	P-value
DC	0.278268	0.0901754	0.858697	0.0260855
Tgd cells	0.165313	0.0253314	1.07884	0.0600165
Treg cells	0.487944	0.212705	1.11934	0.0902972
T helper cells	2.59232	0.822359	8.17177	0.10393
Mast cells	0.688502	0.406777	1.16534	0.164507
Eosinophils	1.70839	0.747865	3.90257	0.203854
pDC	0.71445	0.413914	1.2332	0.227308
NK CD56bright cells	1.42094	0.751997	2.68495	0.279217
Tcm cells	1.44078	0.696469	2.98054	0.324802
CD8 T cells	0.688872	0.287837	1.64866	0.402553
Cytotoxic cells	0.764664	0.333811	1.75163	0.525769
NK cells	0.809164	0.387879	1.68802	0.572463
Neutrophils	1.20464	0.589911	2.45996	0.609283
aDC	1.14556	0.668231	1.96385	0.621211
Macrophages	1.15474	0.551628	2.41723	0.702684
Th2 cells	0.856255	0.361591	2.02763	0.724214
NK CD56dim cells	1.13171	0.521493	2.45595	0.754288
iDC	0.883048	0.372363	2.09413	0.777711
Tem cells	1.10356	0.552205	2.20542	0.780286
Th17 cells	1.06294	0.665742	1.69711	0.798197
T cells	0.954412	0.399818	2.2783	0.916292
B cells	0.977501	0.53996	1.76959	0.940098
Tfh cells	0.987904	0.509114	1.91697	0.971297
Th1 cells	1.01166	0.45744	2.23736	0.977161
LIHC
Immune cell	HR	lower .95% CI	upper .95% CI	P-value
NK cells	0.351398	0.152556	0.809412	0.0140239
Macrophages	2.92197	1.15144	7.41502	0.0240242
CD8 T cells	0.44502	0.213353	0.928244	0.0308909
Th2 cells	2.02575	0.943135	4.35108	0.0703166
Tcm cells	0.455413	0.177961	1.16543	0.100873
DC	1.59986	0.773937	3.3072	0.204688
T helper cells	1.49167	0.714317	3.11496	0.287125
Tem cells	0.65746	0.285711	1.5129	0.324004
pDC	0.70548	0.347052	1.43409	0.335103
Neutrophils	1.40819	0.692839	2.86215	0.344187
iDC	1.38174	0.689365	2.76952	0.362069
Cytotoxic cells	0.735665	0.375199	1.44244	0.37154
B cells	1.50231	0.611452	3.69113	0.374857
NK CD56dim cells	1.26952	0.616395	2.61469	0.517398
Eosinophils	0.810241	0.347142	1.89113	0.626559
aDC	1.16689	0.547376	2.48755	0.689434
Tgd cells	0.889817	0.492894	1.60638	0.698511
Treg cells	1.12971	0.552205	2.31118	0.738418
Tfh cells	0.887303	0.382038	2.06081	0.780932
T cells	1.05512	0.536576	2.07477	0.876417
Mast cells	1.02757	0.592355	1.78256	0.922901
Th17 cells	0.983968	0.530732	1.82426	0.959078
NK CD56bright cells	0.985224	0.539704	1.79852	0.961334
Th1 cells	0.98587	0.51516	1.88668	0.965723
LUAD
Immune cell	HR	lower .95% CI	upper .95% CI	P-value
Tem cells	0.684277	0.555574	0.842794	0.000358623
Tcm cells	0.690678	0.535266	0.891212	0.00443394
Th2 cells	1.41399	1.11081	1.79992	0.00490144
iDC	0.731221	0.586787	0.911208	0.00530107
Th17 cells	0.709815	0.548434	0.918683	0.00920261
Tfh cells	0.746825	0.594535	0.938125	0.0121105
Mast cells	0.761796	0.61043	0.950695	0.0160693
Macrophages	0.780305	0.627968	0.969596	0.0251831
NK cells	0.789574	0.621402	1.00326	0.0531937
DC	0.820065	0.654433	1.02762	0.0848349
pDC	0.838412	0.671249	1.04721	0.120323
Th1 cells	0.833037	0.658145	1.0544	0.128673
Tgd cells	0.824263	0.635214	1.06958	0.145963
Neutrophils	0.855822	0.678446	1.07957	0.188893
CD8 T cells	0.882133	0.714103	1.0897	0.244744
T cells	0.87625	0.69959	1.09752	0.250169
B cells	0.902617	0.724363	1.12474	0.36137
NK CD56dim cells	1.0953	0.879658	1.3638	0.415802
Treg cells	0.91694	0.743039	1.13154	0.418984
Cytotoxic cells	0.931298	0.746442	1.16193	0.528376
T helper cells	0.927685	0.721374	1.193	0.558616
Eosinophils	0.964729	0.789169	1.17934	0.726054
NK CD56bright cells	0.958407	0.751604	1.22211	0.731925
aDC	0.990614	0.773057	1.2694	0.940585
LUSC
Immune cell	HR	lower .95% CI	upper .95% CI	P-value
Tem cells	1.46834	1.05546	2.04273	0.022584
DC	1.35564	1.02103	1.79991	0.0353904
pDC	1.3649	0.986215	1.889	0.0606219
Th1 cells	1.2696	0.93021	1.73283	0.132553
NK CD56dim cells	1.21482	0.92472	1.59592	0.162177
Mast cells	1.19772	0.894626	1.6035	0.225522
Treg cells	1.15467	0.913304	1.45983	0.229359
Macrophages	1.17779	0.891614	1.55581	0.249242
NK cells	1.15073	0.862695	1.53493	0.3395
T cells	1.15867	0.852116	1.57551	0.347577
Th17 cells	1.15587	0.853936	1.56457	0.348364
Cytotoxic cells	1.15479	0.846756	1.57487	0.363274
CD8 T cells	1.1286	0.828112	1.53813	0.443727
NK CD56bright cells	1.12164	0.81404	1.54547	0.482738
Eosinophils	1.08832	0.82129	1.44217	0.555693
Tgd cells	1.0765	0.805319	1.43899	0.618627
Tcm cells	0.934722	0.680251	1.28439	0.677159
B cells	1.05239	0.762665	1.45217	0.755954
iDC	1.03841	0.806013	1.33782	0.770589
Tfh cells	1.03919	0.753476	1.43326	0.814694
aDC	1.02756	0.764743	1.3807	0.856854
Th2 cells	0.97307	0.712588	1.32877	0.863644
Neutrophils	1.01992	0.762109	1.36494	0.894457
T helper cells	1.01809	0.769588	1.34682	0.900089
PAAD
Immune cell	HR	lower .95% CI	upper .95% CI	P-value
Tem cells	0.417655	0.270546	0.644756	8.11428e-05
Tcm cells	0.703332	0.457187	1.082	0.109299
T helper cells	0.713085	0.462561	1.09929	0.125701
Mast cells	1.17324	0.850243	1.61893	0.330815
pDC	0.817137	0.532933	1.2529	0.354411
NK cells	0.823719	0.52668	1.28828	0.395402
NK CD56bright cells	1.15069	0.805209	1.64441	0.440956
NK CD56dim cells	0.863929	0.560312	1.33207	0.507928
iDC	1.10142	0.810415	1.49691	0.537178
Neutrophils	0.893539	0.601969	1.32633	0.576458
Th1 cells	0.903883	0.63038	1.29605	0.582591
Treg cells	0.906593	0.631861	1.30078	0.594471
Eosinophils	1.0819	0.800609	1.46203	0.608355
DC	1.07896	0.782556	1.48762	0.64283
CD8 T cells	0.918865	0.608262	1.38807	0.687673
aDC	0.926123	0.622876	1.37701	0.70452
Cytotoxic cells	1.05391	0.722244	1.53789	0.785363
T cells	1.03948	0.729954	1.48025	0.830024
Th2 cells	0.951614	0.603958	1.49939	0.830701
B cells	0.962699	0.650316	1.42514	0.849364
Tgd cells	0.955514	0.529417	1.72455	0.879938
Th17 cells	0.97344	0.632635	1.49784	0.902557
Macrophages	0.988326	0.741911	1.31658	0.936037
Tfh cells	0.993586	0.662262	1.49067	0.975199
READ
Immune cell	HR	lower .95% CI	upper .95% CI	P-value
Mast cells	3.4398	0.979038	12.0856	0.0539894
B cells	4.22844	0.959619	18.6321	0.0567164
Th1 cells	5.07759	0.88521	29.1252	0.0682804
Macrophages	4.13742	0.86777	19.7267	0.074751
DC	2.05908	0.899174	4.71525	0.0875335
NK cells	2.49864	0.843404	7.40242	0.0984095
CD8 T cells	3.76302	0.71997	19.6679	0.116278
T cells	2.71561	0.72473	10.1755	0.138269
Eosinophils	2.8409	0.681706	11.839	0.151628
iDC	2.24725	0.674442	7.48786	0.187314
NK CD56dim cells	0.351823	0.0602261	2.05524	0.246047
Cytotoxic cells	1.9278	0.620504	5.98934	0.256434
aDC	1.95714	0.576731	6.64154	0.281431
Tfh cells	1.95453	0.565606	6.75411	0.28949
Treg cells	1.6967	0.485642	5.92783	0.407488
Tcm cells	1.66423	0.472136	5.8662	0.428116
Th2 cells	1.76823	0.403468	7.7494	0.449631
Th17 cells	0.613962	0.170384	2.21236	0.455747
Neutrophils	1.3533	0.469812	3.89818	0.575148
pDC	1.37664	0.398202	4.75925	0.613518
T helper cells	1.38482	0.354388	5.41138	0.639652
Tgd cells	1.33368	0.356427	4.99036	0.668884
NK CD56bright cells	0.850371	0.259473	2.78692	0.788988
Tem cells	0.889407	0.30437	2.59896	0.830377
SARC
Immune cell	HR	lower .95% CI	upper .95% CI	P-value
pDC	0.476319	0.308727	0.734887	0.00080152
NK cells	0.579152	0.378939	0.885149	0.0116141
DC	0.669946	0.444891	1.00885	0.0551384
Tfh cells	1.45743	0.961268	2.20968	0.0760748
Th17 cells	0.74932	0.535918	1.0477	0.0915073
Mast cells	0.693009	0.430787	1.11485	0.130592
T cells	0.712454	0.439683	1.15445	0.16859
iDC	0.790471	0.565382	1.10517	0.169095
T helper cells	0.738874	0.468365	1.16562	0.193229
Cytotoxic cells	0.789577	0.519212	1.20073	0.269308
aDC	0.813057	0.546484	1.20966	0.307274
Tgd cells	0.844598	0.5883	1.21256	0.359989
Th2 cells	1.21977	0.768237	1.9367	0.399667
CD8 T cells	0.853194	0.552033	1.31865	0.474772
Neutrophils	0.913251	0.66924	1.24623	0.567233
Macrophages	0.915845	0.65821	1.27432	0.601949
NK CD56bright cells	0.899561	0.604205	1.3393	0.602186
Tcm cells	0.937381	0.635589	1.38247	0.744271
B cells	0.911667	0.519458	1.60001	0.747267
Th1 cells	1.05099	0.741381	1.4899	0.779999
NK CD56dim cells	1.05695	0.71474	1.56302	0.781398
Tem cells	0.950493	0.646838	1.3967	0.795976
Treg cells	0.963964	0.622824	1.49196	0.869191
Eosinophils	1.02464	0.677285	1.55014	0.90826
SKCM
Immune cell	HR	lower .95% CI	upper .95% CI	P-value
Tcm cells	0.229402	0.0141881	3.7091	0.299807
Cytotoxic cells	0.251127	0.017674	3.56822	0.307491
Neutrophils	152.252	0.0036464	6.35717e+06	0.354561
Mast cells	2.59196	0.336681	19.9543	0.36041
Th17 cells	2.96764	0.271621	32.4235	0.372593
Tem cells	0.013319	9.55778e-07	185.602	0.37506
Treg cells	0.241292	0.00975217	5.97012	0.385124
T cells	0.111116	0.000589374	20.9489	0.411107
Tgd cells	0.000576913	1.08213e-11	30756.8	0.411323
aDC	0.216201	0.00477093	9.79739	0.431217
Macrophages	2.33758	0.240899	22.683	0.463961
pDC	2.45922	0.212121	28.5109	0.471689
NK CD56bright cells	1.76731	0.350517	8.9108	0.490258
NK CD56dim cells	0.623271	0.109968	3.53254	0.593246
Eosinophils	0.803147	0.105385	6.12086	0.832451
iDC	1.0892	0.225543	5.26005	0.915302
DC	1.08185	0.120141	9.74193	0.944065
Th2 cells	4.61357e-140	0	Inf	0.994765
B cells	3.86024e-40	0	Inf	0.998143
Tfh cells	5.18552e-27	0	Inf	0.998236
NK cells	8.89637e-25	0	Inf	0.998711
CD8 T cells	2.12526e-21	0	Inf	0.998794
T helper cells	1.50873e-09	0	Inf	0.999281
Th1 cells	8.42826e-07	0	Inf	0.999532
STAD
Immune cell	HR	lower .95% CI	upper .95% CI	P-value
Macrophages	1.71373	1.10448	2.65905	0.016247
Th17 cells	0.592056	0.370216	0.946825	0.0286652
Tem cells	1.50596	1.0432	2.174	0.0288331
Eosinophils	1.44255	1.0016	2.07762	0.0490032
NK cells	1.41218	0.997366	1.99952	0.0517627
Treg cells	0.723054	0.495204	1.05574	0.093135
aDC	0.707546	0.43298	1.15622	0.167386
Mast cells	1.29288	0.894299	1.86912	0.171963
Neutrophils	1.30031	0.888585	1.90282	0.176418
iDC	1.30908	0.849991	2.01612	0.221585
Tfh cells	0.81848	0.576819	1.16139	0.261883
NK CD56dim cells	0.81782	0.552359	1.21086	0.31518
Tcm cells	1.20628	0.777059	1.87257	0.403264
NK CD56bright cells	0.859546	0.587678	1.25718	0.435288
Cytotoxic cells	0.846835	0.549144	1.30591	0.451889
Th1 cells	0.855992	0.563725	1.29979	0.465614
pDC	1.13868	0.770464	1.68286	0.514661
CD8 T cells	1.1104	0.742688	1.66018	0.609822
DC	1.10156	0.723031	1.67825	0.652517
B cells	0.899441	0.556236	1.45441	0.665574
Th2 cells	0.928929	0.644225	1.33945	0.692984
T cells	0.914774	0.558783	1.49756	0.72319
T helper cells	0.939074	0.629364	1.40119	0.758182
Tgd cells	1.03511	0.745754	1.43673	0.836581
THYM
Immune cell	HR	lower .95% CI	upper .95% CI	P-value
Tcm cells	0.423517	0.183634	0.976764	0.0438937
NK cells	3.2013	0.988171	10.371	0.0523648
Macrophages	3.72408	0.942886	14.7088	0.0606483
Tfh cells	0.391391	0.134566	1.13838	0.0850637
T cells	0.43018	0.164239	1.12674	0.0859677
Th17 cells	0.131511	0.011741	1.47307	0.0998187
Cytotoxic cells	2.67786	0.738646	9.70822	0.133882
Th2 cells	0.468419	0.172597	1.27126	0.136541
B cells	0.147659	0.0117268	1.85925	0.138847
T helper cells	0.52108	0.206586	1.31434	0.167304
Eosinophils	2.29141	0.64151	8.18465	0.201771
Tgd cells	1.74254	0.652548	4.65323	0.267791
CD8 T cells	0.593285	0.230056	1.53	0.280086
NK CD56bright cells	1.65379	0.596142	4.58787	0.333875
iDC	0.537863	0.147064	1.96715	0.348588
aDC	1.67295	0.566677	4.93888	0.351512
Treg cells	1.44973	0.628801	3.34243	0.383541
Tem cells	0.542725	0.120339	2.44767	0.426484
pDC	1.26734	0.477198	3.36577	0.634498
Mast cells	1.24874	0.384072	4.06004	0.711939
Th1 cells	1.18236	0.412555	3.3886	0.75517
NK CD56dim cells	0.866154	0.26324	2.84996	0.81307
Neutrophils	1.11599	0.338375	3.68064	0.856962
DC	1.10827	0.352503	3.48443	0.860374

## Sheet: Male
Supplementary Table S9. Hazard ratio (HR) and p-value of overall survival for each immune cell in male and female patients respectively across 19 cancer types.
Male patients
BLCA
Immune cell	HR	lower .95% CI	upper .95% CI	P-value
DC	0.62781	0.468662	0.841002	0.00180334
Cytotoxic cells	0.667835	0.515025	0.865984	0.00232396
NK CD56dim cells	0.689846	0.536358	0.887256	0.00383316
CD8 T cells	0.675314	0.512509	0.889836	0.00528315
T cells	0.663993	0.497941	0.885419	0.0052911
Tfh cells	0.769598	0.580912	1.01957	0.0680148
Macrophages	0.775324	0.58978	1.01924	0.0682403
Th1 cells	0.789368	0.596751	1.04416	0.0974753
pDC	0.795379	0.604044	1.04732	0.102967
Treg cells	0.796728	0.601381	1.05553	0.113328
Tgd cells	0.811306	0.607551	1.0834	0.156445
T helper cells	0.844158	0.658462	1.08222	0.181363
Th17 cells	0.854654	0.661164	1.10477	0.230451
Neutrophils	0.857225	0.642524	1.14367	0.294948
aDC	0.892038	0.700049	1.13668	0.355529
Tcm cells	1.10695	0.839759	1.45915	0.470976
Th2 cells	1.09984	0.842921	1.43506	0.483256
B cells	0.914122	0.688995	1.21281	0.533642
iDC	0.944786	0.730275	1.22231	0.665564
Tem cells	1.04515	0.791229	1.38055	0.755838
Eosinophils	1.04204	0.792232	1.37063	0.768369
NK CD56bright cells	0.963222	0.741875	1.25061	0.778499
Mast cells	1.02714	0.79888	1.32061	0.834598
NK cells	1.01682	0.787047	1.31368	0.898422
COAD
Immune cell	HR	lower .95% CI	upper .95% CI	P-value
Th2 cells	0.53512	0.334901	0.85504	0.0089252
Tgd cells	1.80064	1.01702	3.18804	0.043604
Th17 cells	0.669156	0.424012	1.05603	0.0843893
NK cells	1.51878	0.867527	2.65891	0.143575
Tfh cells	1.4163	0.863103	2.32407	0.168402
B cells	1.32113	0.831083	2.10015	0.238961
Tem cells	1.30704	0.828908	2.06096	0.249164
NK CD56dim cells	1.36063	0.798112	2.31962	0.257874
Neutrophils	1.21554	0.831512	1.77693	0.313674
Macrophages	1.26414	0.783055	2.04078	0.337463
Mast cells	1.1998	0.753332	1.91086	0.44302
CD8 T cells	1.19649	0.744816	1.92206	0.458235
pDC	1.21216	0.710919	2.0668	0.479745
iDC	1.19122	0.705423	2.01157	0.512744
Cytotoxic cells	0.871396	0.555852	1.36607	0.548433
DC	1.11114	0.678962	1.81841	0.674971
Tcm cells	1.08361	0.698051	1.68214	0.720422
Eosinophils	1.071	0.669649	1.71291	0.774653
NK CD56bright cells	1.04449	0.692446	1.57551	0.835583
aDC	0.967275	0.628659	1.48828	0.879703
T helper cells	0.973144	0.603333	1.56963	0.911132
Th1 cells	0.979207	0.614245	1.56102	0.929631
T cells	0.980318	0.613226	1.56716	0.933816
Treg cells	1.00293	0.625904	1.60707	0.990289
DLBC
Immune cell	HR	lower .95% CI	upper .95% CI	P-value
NK CD56dim cells	9.92949	0.723192	136.333	0.0858899
Tem cells	1.67406	0.89583	3.12837	0.106281
Th2 cells	0.310326	0.0645736	1.49135	0.14403
B cells	0.459453	0.138587	1.52321	0.203444
NK CD56bright cells	2.3425	0.447219	12.2699	0.31369
Th1 cells	2.57456	0.385162	17.2093	0.329241
aDC	1.81168	0.510896	6.42438	0.357514
NK cells	0.547418	0.137857	2.17374	0.39178
DC	1.8136	0.440914	7.45983	0.409347
pDC	0.576975	0.148406	2.24318	0.427298
Tcm cells	1.27149	0.52479	3.08064	0.594747
Macrophages	0.807334	0.276264	2.3593	0.695683
Neutrophils	1.34675	0.260302	6.96786	0.722592
Treg cells	0.850042	0.284636	2.53858	0.77101
T helper cells	1.16322	0.409399	3.30503	0.776586
Mast cells	0.809766	0.175959	3.72656	0.786445
CD8 T cells	1.14957	0.405085	3.26231	0.793381
iDC	1.09862	0.435265	2.77297	0.842174
Th17 cells	1.07245	0.374991	3.06712	0.896204
T cells	1.05974	0.404321	2.77762	0.906048
Eosinophils	1.08018	0.269988	4.32164	0.913179
Tgd cells	0.914746	0.183311	4.5647	0.91348
Cytotoxic cells	1.06653	0.314857	3.6127	0.917589
Tfh cells	0.956317	0.390468	2.34217	0.922145
GBM
Immune cell	HR	lower .95% CI	upper .95% CI	P-value
Neutrophils	1.50991	1.06521	2.14026	0.0206211
DC	1.43089	1.01436	2.01846	0.0412345
B cells	0.68795	0.472842	1.00092	0.0505625
Macrophages	1.4381	0.994475	2.07961	0.0535416
Eosinophils	1.33798	0.957104	1.87041	0.0884828
T helper cells	0.679149	0.434923	1.06052	0.0888384
Th1 cells	1.36734	0.929996	2.01035	0.111628
Cytotoxic cells	1.32142	0.929689	1.87821	0.120285
T cells	1.29966	0.919785	1.83641	0.1373
iDC	1.31224	0.912293	1.88754	0.142904
Tgd cells	0.809059	0.579119	1.1303	0.214233
pDC	0.798469	0.549864	1.15947	0.237002
NK CD56dim cells	1.26415	0.844834	1.89159	0.254307
Mast cells	1.193	0.87091	1.63422	0.271715
Treg cells	1.23741	0.826063	1.8536	0.301518
Tcm cells	0.812611	0.545649	1.21019	0.307188
Tfh cells	0.840725	0.596687	1.18457	0.32133
NK cells	1.18909	0.841207	1.68084	0.326717
CD8 T cells	1.21857	0.819069	1.81292	0.329425
Tem cells	0.884397	0.573577	1.36365	0.578172
aDC	0.942502	0.659656	1.34663	0.744975
NK CD56bright cells	1.0412	0.749309	1.4468	0.809904
Th17 cells	1.03944	0.715241	1.51058	0.839296
Th2 cells	0.974838	0.684673	1.38798	0.887586
HNSC
Immune cell	HR	lower .95% CI	upper .95% CI	P-value
T cells	0.707317	0.583865	0.856872	0.000402623
Tcm cells	0.730651	0.607662	0.878532	0.000846721
T helper cells	0.748785	0.63057	0.889163	0.000967073
Treg cells	0.740393	0.614352	0.892292	0.00159462
B cells	0.743941	0.601189	0.920589	0.0065056
NK CD56dim cells	0.796654	0.669412	0.948083	0.0104545
Cytotoxic cells	0.790133	0.656274	0.951296	0.0128764
CD8 T cells	0.793932	0.661409	0.953008	0.0132668
DC	0.80534	0.664654	0.975805	0.027106
Tfh cells	0.838932	0.697727	1.00871	0.0618048
Eosinophils	1.18217	0.985629	1.4179	0.0712423
pDC	0.849459	0.700976	1.02939	0.0960256
Tem cells	0.861498	0.716953	1.03519	0.111624
Mast cells	0.876878	0.718301	1.07046	0.196723
Th17 cells	0.883668	0.727112	1.07393	0.213846
Neutrophils	1.1159	0.921176	1.35179	0.262369
Tgd cells	1.09626	0.912547	1.31695	0.326081
NK CD56bright cells	1.09357	0.911089	1.31259	0.336911
Th1 cells	0.924769	0.758175	1.12797	0.440263
iDC	0.944615	0.789316	1.13047	0.534101
aDC	0.948039	0.790189	1.13742	0.565802
Th2 cells	1.05435	0.879139	1.26447	0.568172
NK cells	0.950349	0.795608	1.13519	0.57437
Macrophages	1.00672	0.842927	1.20233	0.941108
KIRC
Immune cell	HR	lower .95% CI	upper .95% CI	P-value
Mast cells	0.572752	0.391121	0.838732	0.0041883
Th2 cells	1.71826	1.15801	2.54957	0.0071748
aDC	1.48518	1.06187	2.07723	0.0208515
Th17 cells	0.693026	0.501315	0.95805	0.0264635
Macrophages	1.46722	1.0437	2.06261	0.0273787
pDC	0.734696	0.519294	1.03945	0.0816089
Tcm cells	0.727528	0.502106	1.05415	0.092717
NK cells	0.738255	0.513761	1.06084	0.100871
NK CD56dim cells	1.28854	0.927728	1.78968	0.130427
NK CD56bright cells	1.27899	0.918058	1.78181	0.145786
Eosinophils	0.818472	0.588387	1.13853	0.234227
Th1 cells	1.17184	0.833396	1.64773	0.361811
CD8 T cells	0.848965	0.589709	1.2222	0.378479
Treg cells	1.14281	0.841008	1.55292	0.393534
B cells	1.12372	0.783232	1.61222	0.526511
Neutrophils	0.893255	0.629843	1.26683	0.526592
Tfh cells	0.892818	0.616629	1.29271	0.54826
Cytotoxic cells	0.907756	0.636538	1.29454	0.593047
DC	1.09819	0.777785	1.55059	0.594611
iDC	1.08775	0.773643	1.5294	0.628519
T helper cells	0.955216	0.670914	1.35999	0.799354
Tem cells	0.955327	0.663987	1.3745	0.80551
Tgd cells	0.968779	0.684343	1.37144	0.858047
T cells	1.01926	0.704969	1.47365	0.919239
KIRP
Immune cell	HR	lower .95% CI	upper .95% CI	P-value
Th2 cells	4.70607	1.75306	12.6334	0.00211105
Treg cells	3.28979	1.52631	7.09078	0.00237258
NK cells	3.11864	1.38955	6.99931	0.00582349
aDC	2.56134	1.20336	5.4518	0.0146771
CD8 T cells	1.59994	0.912286	2.80594	0.101073
T cells	1.69087	0.881103	3.24486	0.114256
T helper cells	1.79613	0.862922	3.73856	0.117399
Tem cells	1.95951	0.797122	4.81694	0.142686
Tfh cells	1.63156	0.840748	3.16619	0.147849
pDC	1.94908	0.774495	4.90503	0.156405
Tcm cells	1.70882	0.781958	3.73428	0.179167
Cytotoxic cells	1.60888	0.766108	3.37876	0.209056
Neutrophils	2.2005	0.622976	7.77273	0.220597
NK CD56dim cells	0.567648	0.210225	1.53276	0.263867
NK CD56bright cells	0.642011	0.277568	1.48496	0.300297
Th1 cells	0.689453	0.275272	1.72682	0.427308
Macrophages	1.30888	0.536627	3.19247	0.554056
Eosinophils	0.853691	0.424063	1.71858	0.657685
Th17 cells	0.851569	0.353438	2.05176	0.720257
B cells	1.20743	0.371379	3.92559	0.75402
iDC	1.0982	0.501735	2.40375	0.814696
Mast cells	0.900391	0.373067	2.17308	0.815443
DC	1.06753	0.379741	3.00105	0.901381
Tgd cells	1.03073	0.586373	1.81182	0.91624
LAML
Immune cell	HR	lower .95% CI	upper .95% CI	P-value
Th1 cells	3.4268	1.58293	7.41847	0.00177525
Macrophages	3.23458	1.382	7.57059	0.00681724
Neutrophils	6.69149	1.37069	32.6668	0.0187863
Tcm cells	0.647423	0.38722	1.08248	0.0973646
Th17 cells	5.23112	0.684072	40.0025	0.110903
iDC	1.72248	0.872216	3.40161	0.117306
Cytotoxic cells	1.47218	0.812217	2.66838	0.202476
NK cells	0.643101	0.300798	1.37494	0.25484
Tgd cells	1.34255	0.80726	2.23278	0.25638
Tem cells	1.44609	0.759401	2.75371	0.261671
NK CD56dim cells	1.52686	0.719109	3.24194	0.27062
T helper cells	0.774595	0.446012	1.34525	0.364459
Eosinophils	1.42305	0.592746	3.41644	0.429789
Mast cells	0.845043	0.460153	1.55187	0.587193
DC	0.878615	0.50542	1.52737	0.646457
aDC	0.876367	0.414558	1.85262	0.729694
CD8 T cells	1.10435	0.623591	1.95576	0.733558
Treg cells	1.12207	0.574404	2.19189	0.736029
pDC	1.09397	0.589126	2.03144	0.776089
NK CD56bright cells	1.08188	0.55059	2.12586	0.819357
Tfh cells	0.935201	0.491699	1.77873	0.838165
B cells	0.945035	0.535408	1.66806	0.845385
Th2 cells	1.05147	0.597202	1.85128	0.861952
T cells	0.947831	0.518048	1.73417	0.861997
LGG
Immune cell	HR	lower .95% CI	upper .95% CI	P-value
Macrophages	2.3245	1.09198	4.94818	0.0286523
pDC	0.566208	0.310001	1.03416	0.0642174
aDC	1.52652	0.831856	2.80128	0.17206
Tfh cells	1.58503	0.811993	3.09402	0.177114
T helper cells	0.586743	0.269396	1.27792	0.179441
B cells	0.685896	0.370576	1.26952	0.230037
Th2 cells	1.33093	0.824277	2.14901	0.242225
Th1 cells	0.719486	0.365418	1.41662	0.340887
DC	1.35238	0.724074	2.52589	0.343615
Eosinophils	1.25107	0.708793	2.20823	0.439711
Tgd cells	0.634309	0.191795	2.09779	0.455709
iDC	0.779516	0.401523	1.51335	0.461801
NK cells	1.16616	0.742801	1.8308	0.504166
NK CD56dim cells	1.21169	0.680221	2.15839	0.514505
Th17 cells	0.806291	0.404704	1.60637	0.540389
T cells	1.19344	0.628222	2.2672	0.589107
Mast cells	0.846862	0.42017	1.70687	0.642062
CD8 T cells	0.876706	0.490296	1.56765	0.657213
NK CD56bright cells	1.13586	0.591022	2.18297	0.70232
Tcm cells	0.870266	0.419498	1.8054	0.708989
Neutrophils	1.13575	0.56724	2.27402	0.719334
Treg cells	1.10614	0.621682	1.96813	0.731492
Tem cells	0.909533	0.453381	1.82463	0.789506
Cytotoxic cells	0.939364	0.527525	1.67272	0.831734
LIHC
Immune cell	HR	lower .95% CI	upper .95% CI	P-value
Th17 cells	0.168595	0.050985	0.557503	0.00352852
Th2 cells	2.49008	1.29273	4.79644	0.00637944
NK CD56bright cells	2.22611	0.932486	5.31434	0.0714641
T helper cells	1.84598	0.901225	3.7811	0.0938016
aDC	1.93266	0.892631	4.18446	0.0945677
DC	0.520299	0.235001	1.15196	0.107152
B cells	0.589767	0.274875	1.26539	0.175211
Tcm cells	1.54249	0.726963	3.2729	0.258829
Tfh cells	1.35566	0.792568	2.31882	0.266527
Th1 cells	1.37787	0.698905	2.71644	0.354677
Tgd cells	1.49469	0.636261	3.51131	0.356345
Mast cells	1.39847	0.642443	3.0442	0.398078
NK cells	1.36298	0.585092	3.1751	0.472926
Treg cells	0.795188	0.392582	1.61068	0.52453
Tem cells	1.23696	0.591197	2.58808	0.57237
pDC	0.830727	0.409273	1.68618	0.607634
T cells	0.852162	0.434394	1.67171	0.641694
NK CD56dim cells	1.15408	0.567253	2.348	0.692504
Cytotoxic cells	0.911362	0.429987	1.93164	0.808649
Eosinophils	1.07948	0.534905	2.17849	0.830943
CD8 T cells	0.946295	0.511231	1.7516	0.860521
Macrophages	0.97836	0.504863	1.89594	0.948323
Neutrophils	1.00951	0.487814	2.08912	0.979659
iDC	0.999943	0.481644	2.07599	0.999878
LUAD
Immune cell	HR	lower .95% CI	upper .95% CI	P-value
B cells	0.566252	0.417329	0.768318	0.000259535
Tfh cells	0.663224	0.511558	0.859855	0.0019371
iDC	0.668597	0.50714	0.881457	0.00430743
Th2 cells	1.40875	1.099	1.8058	0.00682809
T cells	0.750457	0.592838	0.949984	0.0170085
NK cells	0.782942	0.622131	0.985322	0.0369764
Tem cells	0.761508	0.587752	0.986632	0.0392261
pDC	0.772228	0.601188	0.99193	0.0430328
T helper cells	0.811641	0.651403	1.0113	0.0629051
Macrophages	0.833472	0.665419	1.04397	0.112865
CD8 T cells	0.81279	0.629051	1.0502	0.112884
Cytotoxic cells	0.828898	0.650582	1.05609	0.128912
DC	0.834343	0.655869	1.06138	0.140254
Eosinophils	0.838661	0.656739	1.07098	0.158442
Mast cells	0.847513	0.66747	1.07612	0.17451
NK CD56bright cells	1.12981	0.894786	1.42656	0.305041
Th1 cells	0.905061	0.717989	1.14088	0.398465
Treg cells	0.913635	0.70815	1.17874	0.487142
NK CD56dim cells	0.927484	0.722336	1.1909	0.555047
Tcm cells	0.931546	0.728308	1.1915	0.572289
Th17 cells	0.958137	0.750891	1.22258	0.730928
Neutrophils	1.0253	0.822945	1.27741	0.823742
Tgd cells	0.976093	0.777265	1.22578	0.835059
aDC	1.01507	0.810039	1.272	0.896602
LUSC
Immune cell	HR	lower .95% CI	upper .95% CI	P-value
aDC	1.25116	1.05232	1.48757	0.0111658
Neutrophils	1.24244	1.04706	1.47427	0.0128901
iDC	1.21025	1.01328	1.44553	0.035249
NK cells	1.18018	1.01028	1.37866	0.0367159
Th1 cells	1.19679	1.0009	1.43101	0.0488555
pDC	1.14614	0.974991	1.34733	0.0983249
Macrophages	1.14663	0.968486	1.35754	0.112227
Eosinophils	1.13634	0.960739	1.34404	0.135612
Mast cells	1.09332	0.920506	1.29858	0.309455
T helper cells	0.914626	0.766218	1.09178	0.323194
DC	1.08165	0.910214	1.28537	0.372693
Tgd cells	1.05224	0.896166	1.23551	0.534158
Tem cells	1.05126	0.893409	1.23699	0.547068
Tfh cells	0.957679	0.80244	1.14295	0.631778
NK CD56dim cells	1.04289	0.874866	1.24319	0.63939
Th2 cells	0.964318	0.812436	1.1446	0.677766
Th17 cells	1.03448	0.875771	1.22195	0.689935
CD8 T cells	0.970871	0.814368	1.15745	0.741691
Cytotoxic cells	0.973887	0.822404	1.15327	0.759036
Tcm cells	1.02392	0.859356	1.21999	0.791465
T cells	0.987199	0.830427	1.17357	0.883902
B cells	0.990453	0.827299	1.18578	0.916809
Treg cells	0.991392	0.824975	1.19138	0.926535
NK CD56bright cells	1.00078	0.852167	1.17531	0.992402
PAAD
Immune cell	HR	lower .95% CI	upper .95% CI	P-value
iDC	0.455517	0.279686	0.741888	0.00157964
NK cells	0.499534	0.301608	0.827346	0.00701314
Th2 cells	1.93181	1.14426	3.26143	0.0137288
Tem cells	0.521913	0.300077	0.907743	0.0212936
pDC	0.595367	0.375134	0.944893	0.0277722
T cells	0.646547	0.419991	0.995315	0.0475576
Treg cells	0.658044	0.429068	1.00921	0.0551205
DC	0.66724	0.428864	1.03811	0.0727976
B cells	0.713005	0.430384	1.18122	0.189067
Tfh cells	0.754218	0.484164	1.1749	0.212303
CD8 T cells	0.740509	0.460176	1.19161	0.215827
aDC	1.26261	0.855512	1.86342	0.240333
Mast cells	0.764019	0.472998	1.23409	0.271242
Cytotoxic cells	0.795646	0.507196	1.24814	0.319689
Neutrophils	0.797108	0.50834	1.24991	0.323142
T helper cells	0.80861	0.505679	1.29301	0.375077
Th17 cells	0.836414	0.548	1.27662	0.407678
Th1 cells	0.871288	0.564408	1.34502	0.533971
NK CD56dim cells	1.20533	0.666429	2.18001	0.536775
Tgd cells	0.877447	0.557332	1.38143	0.572353
Macrophages	0.910049	0.543578	1.52359	0.719976
NK CD56bright cells	1.06816	0.662317	1.7227	0.786848
Tcm cells	0.943553	0.579038	1.53754	0.815589
Eosinophils	1.01791	0.626926	1.65274	0.942765
READ
Immune cell	HR	lower .95% CI	upper .95% CI	P-value
Cytotoxic cells	0.335225	0.0824712	1.36261	0.126627
CD8 T cells	0.373055	0.0788884	1.76414	0.21355
NK CD56bright cells	0.0710999	0.000946553	5.34064	0.230258
B cells	0.350708	0.0539722	2.27889	0.272494
iDC	0.295087	0.0282666	3.08053	0.307808
Mast cells	2.35755	0.399116	13.9259	0.343949
Th17 cells	1.64129	0.564611	4.7711	0.362791
aDC	0.449701	0.0699544	2.8909	0.399906
T cells	0.524919	0.116121	2.37286	0.402401
Macrophages	1.72766	0.465503	6.412	0.41383
Tfh cells	0.593755	0.155868	2.26182	0.444917
DC	0.611612	0.129796	2.88198	0.534176
Treg cells	1.35288	0.439475	4.16469	0.598315
Th2 cells	0.748729	0.254332	2.20419	0.599384
Neutrophils	0.770477	0.267395	2.22007	0.629162
Th1 cells	0.733162	0.177607	3.0265	0.667864
Eosinophils	0.720404	0.158634	3.27157	0.671009
Tcm cells	1.34583	0.287338	6.30363	0.706171
NK CD56dim cells	0.7967	0.210799	3.01107	0.737598
NK cells	1.25057	0.311925	5.01375	0.752306
T helper cells	1.26401	0.236359	6.7597	0.784185
Tgd cells	0.875388	0.237584	3.2254	0.841469
pDC	0.941114	0.309957	2.85748	0.914706
Tem cells	0.957503	0.275594	3.32668	0.945513
SARC
Immune cell	HR	lower .95% CI	upper .95% CI	P-value
Cytotoxic cells	0.477912	0.286272	0.797842	0.00474735
T cells	0.489027	0.27521	0.868964	0.0147355
Th2 cells	1.72199	1.09885	2.6985	0.0177286
Mast cells	0.464113	0.242657	0.887678	0.020337
CD8 T cells	0.584428	0.357027	0.956667	0.0326675
DC	0.651656	0.4253	0.998484	0.0491908
B cells	0.573272	0.325289	1.0103	0.0542906
Tfh cells	0.609117	0.359405	1.03233	0.06551
Treg cells	0.594277	0.338759	1.04253	0.0695646
pDC	0.693415	0.465981	1.03185	0.0710202
iDC	0.695114	0.441012	1.09563	0.117214
Macrophages	0.766636	0.482492	1.21811	0.260661
Th17 cells	0.750614	0.421764	1.33587	0.329381
Neutrophils	0.775586	0.464766	1.29427	0.330708
Th1 cells	0.807065	0.505504	1.28852	0.369194
aDC	0.783606	0.459841	1.33533	0.369907
Tem cells	0.838695	0.519863	1.35307	0.470998
Tgd cells	0.829976	0.479943	1.4353	0.504866
T helper cells	0.863576	0.552097	1.35078	0.52048
NK CD56bright cells	0.873331	0.566324	1.34677	0.539969
NK cells	0.866643	0.529718	1.41787	0.568779
NK CD56dim cells	0.890257	0.569698	1.39119	0.609783
Eosinophils	1.06804	0.682924	1.67032	0.772979
Tcm cells	1.01124	0.62519	1.63569	0.963649
SKCM
Immune cell	HR	lower .95% CI	upper .95% CI	P-value
Mast cells	1.83736	0.656983	5.13845	0.246315
Tem cells	1.67551	0.622191	4.51201	0.307186
iDC	1.83077	0.521903	6.42214	0.344952
Th1 cells	0.381126	0.0507333	2.86315	0.348472
Tcm cells	2.2735	0.377513	13.6917	0.369951
DC	1.4899	0.61942	3.58366	0.373273
Eosinophils	1.37737	0.680603	2.78745	0.37337
pDC	1.59439	0.559873	4.54044	0.382311
Tgd cells	0.667594	0.267046	1.66893	0.387393
aDC	1.72689	0.382355	7.79942	0.477587
Th2 cells	1.42828	0.526976	3.8711	0.483478
CD8 T cells	1.46554	0.380934	5.63829	0.5782
T helper cells	1.37985	0.434646	4.38054	0.584875
Macrophages	1.25142	0.545869	2.86891	0.596229
Cytotoxic cells	0.761915	0.239667	2.42217	0.644942
NK cells	1.17366	0.575228	2.39468	0.659858
Th17 cells	1.23605	0.396698	3.85131	0.714764
NK CD56bright cells	0.827193	0.291001	2.35136	0.721898
B cells	0.870792	0.363607	2.08544	0.756184
T cells	1.17751	0.345638	4.0115	0.793881
Neutrophils	0.898561	0.388724	2.07708	0.802442
Tfh cells	1.14297	0.373182	3.50064	0.814996
NK CD56dim cells	1.12695	0.275465	4.61043	0.867946
Treg cells	1.01648	0.246406	4.19318	0.981967
STAD
Immune cell	HR	lower .95% CI	upper .95% CI	P-value
Tem cells	1.3336	1.02188	1.74041	0.0340678
Mast cells	1.2925	0.985339	1.69542	0.0638419
Th2 cells	0.825371	0.64322	1.0591	0.131402
T helper cells	0.84364	0.655076	1.08648	0.187729
Tgd cells	1.19838	0.913028	1.5729	0.19216
B cells	1.15952	0.9222	1.4579	0.205244
Tfh cells	1.15515	0.883706	1.50998	0.291262
NK CD56dim cells	0.887469	0.691306	1.1393	0.348906
NK CD56bright cells	1.12104	0.858814	1.46334	0.400665
Eosinophils	1.0937	0.847268	1.41182	0.491695
NK cells	1.08907	0.829984	1.42903	0.538183
Neutrophils	1.06773	0.855064	1.3333	0.56306
DC	1.06454	0.824612	1.37427	0.631239
Macrophages	1.061	0.829109	1.35774	0.637947
iDC	0.940685	0.722851	1.22417	0.649122
pDC	1.04902	0.8101	1.35841	0.716664
Tcm cells	0.959515	0.741764	1.24119	0.753
Cytotoxic cells	0.964656	0.758557	1.22675	0.769195
T cells	0.973315	0.764386	1.23935	0.826346
Th17 cells	0.983728	0.745031	1.2989	0.907895
CD8 T cells	1.00952	0.789639	1.29064	0.939726
aDC	1.00701	0.790442	1.28291	0.95491
Th1 cells	1.00636	0.771697	1.31237	0.962688
Treg cells	1.00099	0.762444	1.31418	0.994296
THYM
Immune cell	HR	lower .95% CI	upper .95% CI	P-value
aDC	5.06498	1.37088	18.7135	0.0149719
Neutrophils	2.07483	1.1004	3.91213	0.0240931
DC	4.05425	1.18899	13.8243	0.0253153
Mast cells	2.57572	1.01465	6.53855	0.04653
Treg cells	2.17442	1.00256	4.71603	0.0492486
Cytotoxic cells	3.98833	1.00456	15.8345	0.0492488
Tem cells	2.8334	0.92584	8.67124	0.0680092
Th2 cells	0.384273	0.12962	1.13922	0.0845483
Th1 cells	2.71646	0.815278	9.0511	0.103655
Th17 cells	0.424498	0.14315	1.25881	0.122356
Tcm cells	0.423188	0.134745	1.32909	0.140822
NK CD56bright cells	1.85574	0.784787	4.38817	0.159113
NK CD56dim cells	1.78595	0.775299	4.11406	0.17314
pDC	2.03687	0.678112	6.11824	0.204886
Tgd cells	1.7196	0.730115	4.05009	0.214871
T helper cells	0.55856	0.211717	1.47362	0.23934
Eosinophils	0.59759	0.205066	1.74146	0.345452
B cells	1.46185	0.48789	4.38008	0.497665
NK cells	0.663516	0.192507	2.28694	0.51587
Macrophages	1.32931	0.52257	3.38151	0.550125
CD8 T cells	0.817904	0.397706	1.68206	0.58479
T cells	0.838589	0.359598	1.9556	0.68366
iDC	0.926962	0.311974	2.75426	0.891424
Tfh cells	0.941382	0.360415	2.45883	0.901857
