# Supplementary material for: Pan‐cancer analysis reveals sex‐specific signatures in the tumor microenvironment
Source: Mol Oncol. 2022 Mar 12;16(11):2153–73. doi: 10.1002/1878-0261.13203 (PMC9168759; doi:10.1002/1878-0261.13203)
Supplement: Supplementary file 12 — Table S11. Association of somatic mutation genes with patient sex bias on Chi‐square test in LUAD. [file MOL2-16-2153-s012.xls]

## Sheet: mutation genes
Supplementary Table S11.Association of somatic mutation genes with patient sex based on Chi-Square test in LUAD.
Mutant gene	Chi-Square Statistic	p.value	fdr	sex-biased
F8	9.37999	0.00219367	0.148804	female-biased
ZAN	9.92525	0.00163027	0.148804	male-biased
ZNF521	9.60136	0.00194434	0.148804	male-biased
CACNA1E	10.9589	0.000931557	0.148804	male-biased
STK11	9.8878	0.00166378	0.148804	male-biased
SPEG	9.6177	0.00192711	0.148804	male-biased
CMYA5	8.5484	0.00345826	0.201073	male-biased
EGFR	8.2881	0.00399058	0.203021	female-biased
DCHS2	7.99806	0.00468275	0.211765	male-biased
ADGRL2	7.68515	0.0055677	0.226605	male-biased
RBM10	6.84306	0.00889863	0.301812	male-biased
SMARCA4	6.84306	0.00889863	0.301812	male-biased
DMD	5.89945	0.0151456	0.351936	female-biased
TEX15	5.66011	0.017355	0.351936	male-biased
TENM3	5.81169	0.01592	0.351936	male-biased
MUC5B	5.41662	0.019946	0.351936	male-biased
MAP2	5.34742	0.020753	0.351936	male-biased
ADAMTS18	6.1192	0.0133721	0.351936	male-biased
DMBT1	5.55823	0.018394	0.351936	male-biased
LRP2	5.96037	0.014631	0.351936	male-biased
MACF1	5.34742	0.020753	0.351936	male-biased
GRM8	5.34742	0.020753	0.351936	male-biased
MYH4	5.55823	0.018394	0.351936	male-biased
CUBN	6.17789	0.0129356	0.351936	male-biased
COL22A1	5.23413	0.0221479	0.360568	male-biased
BCORL1	4.85427	0.0275777	0.379985	female-biased
ITIH6	4.76164	0.0291009	0.379985	female-biased
MUC5AC	4.71641	0.029876	0.379985	male-biased
KEAP1	4.83537	0.0278817	0.379985	male-biased
FBXL7	4.71641	0.029876	0.379985	male-biased
NDST4	4.93143	0.0263725	0.379985	male-biased
MYOM2	4.93143	0.0263725	0.379985	male-biased
OTOF	3.76514	0.0523315	0.384838	female-biased
HRNR	3.75562	0.0526304	0.384838	female-biased
MED12	4.10842	0.0426701	0.384838	female-biased
MUC16	3.63041	0.0567329	0.384838	male-biased
TTN	3.67487	0.0552386	0.384838	male-biased
CRB1	3.88846	0.048619	0.384838	male-biased
SIPA1L2	3.65743	0.0558195	0.384838	male-biased
TNR	4.24825	0.0392908	0.384838	male-biased
LRRIQ1	4.16527	0.0412608	0.384838	male-biased
BRAF	3.9186	0.0477547	0.384838	male-biased
BRINP3	3.80717	0.0510336	0.384838	male-biased
ZFHX4	4.4207	0.0355055	0.384838	male-biased
PAPPA2	3.69263	0.0546533	0.384838	male-biased
ADGRL3	4.07776	0.0434513	0.384838	male-biased
MYH7	4.54281	0.0330573	0.384838	male-biased
AHNAK	4.61126	0.0317626	0.384838	male-biased
DNAH7	4.16527	0.0412608	0.384838	male-biased
SPATA31A1	3.65743	0.0558195	0.384838	male-biased
COL6A6	4.53934	0.0331243	0.384838	male-biased
SLIT2	4.16527	0.0412608	0.384838	male-biased
ASPM	3.80717	0.0510336	0.384838	male-biased
FAM135B	3.77663	0.0519731	0.384838	male-biased
CNTNAP4	4.16527	0.0412608	0.384838	male-biased
KIAA1211	3.9186	0.0477547	0.384838	male-biased
SALL1	4.39216	0.0361046	0.384838	male-biased
EPHB6	4.39216	0.0361046	0.384838	male-biased
ASTN1	3.80717	0.0510336	0.384838	male-biased
DUSP27	3.9186	0.0477547	0.384838	male-biased
PCDH11X	3.16325	0.075313	0.465005	female-biased
TENM1	3.16123	0.0754062	0.465005	female-biased
PCDH15	3.19751	0.0737503	0.465005	male-biased
DNAH11	3.16983	0.0750102	0.465005	male-biased
PEG3	3.16634	0.0751706	0.465005	male-biased
COL11A1	3.22559	0.0724955	0.465005	male-biased
CCDC178	3.05938	0.0802725	0.473492	male-biased
CNTN5	3.05938	0.0802725	0.473492	male-biased
SEZ6L	3.05938	0.0802725	0.473492	male-biased
SPTA1	3.00477	0.0830199	0.482702	male-biased
ADAMTSL3	2.89829	0.0886737	0.508313	male-biased
ATRNL1	2.54697	0.110506	0.519752	female-biased
ADAMTS2	2.35101	0.125202	0.519752	female-biased
DST	2.49068	0.114522	0.519752	female-biased
L1CAM	2.66304	0.102704	0.519752	female-biased
SPEF2	2.54697	0.110506	0.519752	female-biased
SCN5A	2.48649	0.114827	0.519752	female-biased
ASTN2	2.79242	0.094711	0.519752	male-biased
SVEP1	2.79242	0.094711	0.519752	male-biased
HDAC9	2.47614	0.115585	0.519752	male-biased
PRKDC	2.47614	0.115585	0.519752	male-biased
ADGRG4	2.69275	0.100806	0.519752	male-biased
ZEB1	2.3975	0.121529	0.519752	male-biased
FAT1	2.7238	0.0988627	0.519752	male-biased
MRC1	2.7238	0.0988627	0.519752	male-biased
LAMA1	2.68164	0.101511	0.519752	male-biased
VPS13C	2.3975	0.121529	0.519752	male-biased
NLRP13	2.47614	0.115585	0.519752	male-biased
GRM7	2.47614	0.115585	0.519752	male-biased
FCGBP	2.33585	0.126426	0.519752	male-biased
ADCY2	2.3975	0.121529	0.519752	male-biased
CDH23	2.3975	0.121529	0.519752	male-biased
TLL1	2.33585	0.126426	0.519752	male-biased
FLNC	2.3975	0.121529	0.519752	male-biased
PREX1	2.47614	0.115585	0.519752	male-biased
PCDHGA4	2.47614	0.115585	0.519752	male-biased
PCDH10	2.6999	0.100354	0.519752	male-biased
HUWE1	2.33585	0.126426	0.519752	male-biased
IGSF10	2.47614	0.115585	0.519752	male-biased
ZNF804A	2.21193	0.136947	0.523773	male-biased
TPTE	2.28746	0.130423	0.523773	male-biased
SORCS3	2.22045	0.136193	0.523773	male-biased
THSD7A	2.22045	0.136193	0.523773	male-biased
TSHZ3	2.16099	0.141553	0.523773	male-biased
NLRP3	2.16092	0.14156	0.523773	male-biased
MMRN1	2.22045	0.136193	0.523773	male-biased
SLC8A1	2.19833	0.13816	0.523773	male-biased
ANKRD30A	2.16408	0.141269	0.523773	male-biased
TG	2.18214	0.13962	0.523773	male-biased
RP1	2.28746	0.130423	0.523773	male-biased
ABCA12	2.0853	0.148723	0.545319	female-biased
FAM47A	2.05855	0.151354	0.550011	female-biased
FAM47C	1.88117	0.170201	0.613026	female-biased
CDH7	1.71381	0.190492	0.625245	male-biased
NELL1	1.73286	0.188047	0.625245	male-biased
TRPC4	1.79593	0.180206	0.625245	male-biased
ACTN2	1.73286	0.188047	0.625245	male-biased
CSMD2	1.72841	0.188614	0.625245	male-biased
CACNA1C	1.71381	0.190492	0.625245	male-biased
OVCH1	1.73286	0.188047	0.625245	male-biased
UBR4	1.75956	0.18468	0.625245	male-biased
DYSF	1.75956	0.18468	0.625245	male-biased
CHRM2	1.79593	0.180206	0.625245	male-biased
OR5D13	1.75956	0.18468	0.625245	male-biased
TMPRSS15	1.69314	0.193187	0.629017	male-biased
ZNF208	1.6582	0.197847	0.634153	female-biased
FRMPD1	1.65795	0.197881	0.634153	female-biased
FAT3	1.60202	0.205617	0.653796	male-biased
FCRL5	1.26968	0.259827	0.65602	female-biased
KCNH1	1.26968	0.259827	0.65602	female-biased
VCAN	1.50432	0.220008	0.65602	female-biased
ITGA4	1.26968	0.259827	0.65602	female-biased
COL14A1	1.26833	0.26008	0.65602	female-biased
DCC	1.26968	0.259827	0.65602	female-biased
GRIN2A	1.48458	0.223059	0.65602	female-biased
F13A1	1.26968	0.259827	0.65602	female-biased
ADAMTS12	1.54995	0.213142	0.65602	male-biased
USH2A	1.36471	0.242722	0.65602	male-biased
CSMD3	1.35511	0.244387	0.65602	male-biased
CENPF	1.26228	0.261219	0.65602	male-biased
FAT4	1.34906	0.245442	0.65602	male-biased
RELN	1.34906	0.245442	0.65602	male-biased
ZNF536	1.32546	0.249614	0.65602	male-biased
ROBO2	1.23857	0.265747	0.65602	male-biased
UNC13C	1.2375	0.265954	0.65602	male-biased
ZNF804B	1.25924	0.261795	0.65602	male-biased
MYO7B	1.26228	0.261219	0.65602	male-biased
XIRP2	1.50108	0.220506	0.65602	male-biased
NLGN4X	1.24289	0.264915	0.65602	male-biased
LPA	1.24992	0.263568	0.65602	male-biased
COL5A2	1.24289	0.264915	0.65602	male-biased
ANK3	1.24039	0.265396	0.65602	male-biased
DIDO1	1.24821	0.263896	0.65602	male-biased
PTCHD2	1.24039	0.265396	0.65602	male-biased
MGAM	1.2375	0.265954	0.65602	male-biased
CFAP47	1.24821	0.263896	0.65602	male-biased
PCDH17	1.24289	0.264915	0.65602	male-biased
HECW1	1.24289	0.264915	0.65602	male-biased
PKHD1L1	1.25924	0.261795	0.65602	male-biased
MED12L	1.26228	0.261219	0.65602	male-biased
EPHA7	1.26228	0.261219	0.65602	male-biased
PCDH18	1.26228	0.261219	0.65602	male-biased
OR2L8	1.24821	0.263896	0.65602	male-biased
SGIP1	1.24821	0.263896	0.65602	male-biased
AKAP6	1.26228	0.261219	0.65602	male-biased
TSHZ2	1.07859	0.299013	0.720108	female-biased
GRIN3A	1.07859	0.299013	0.720108	female-biased
USP29	1.07859	0.299013	0.720108	female-biased
SAGE1	1.07859	0.299013	0.720108	female-biased
FBN2	1.06826	0.301338	0.721439	male-biased
HMCN1	0.979379	0.322352	0.767236	male-biased
NAV3	0.80981	0.368176	0.792905	female-biased
FAT2	0.920407	0.337368	0.792905	female-biased
HERC2	0.883761	0.347174	0.792905	male-biased
SLC39A12	0.826795	0.363201	0.792905	male-biased
KCNH5	0.816962	0.36607	0.792905	male-biased
CDH9	0.901162	0.34247	0.792905	male-biased
ZFPM2	0.867437	0.351666	0.792905	male-biased
BIRC6	0.826795	0.363201	0.792905	male-biased
LAMB4	0.826795	0.363201	0.792905	male-biased
GRID2	0.838713	0.359765	0.792905	male-biased
FRAS1	0.809716	0.368204	0.792905	male-biased
PCDHA1	0.816962	0.36607	0.792905	male-biased
PTPRZ1	0.901162	0.34247	0.792905	male-biased
COL5A1	0.816962	0.36607	0.792905	male-biased
DCHS1	0.809716	0.368204	0.792905	male-biased
HYDIN	0.883761	0.347174	0.792905	male-biased
OR2G2	0.809716	0.368204	0.792905	male-biased
KALRN	0.809716	0.368204	0.792905	male-biased
FRMPD4	0.787845	0.374752	0.802759	female-biased
PLCB4	0.741799	0.389085	0.820506	female-biased
MYO18B	0.741799	0.389085	0.820506	female-biased
FHOD3	0.741799	0.389085	0.820506	female-biased
LAMA2	0.722658	0.395273	0.825007	male-biased
PRDM9	0.722658	0.395273	0.825007	male-biased
AFF2	0.713739	0.398205	0.826886	female-biased
FLG	0.693619	0.404936	0.831563	male-biased
CSMD1	0.688757	0.406587	0.831563	male-biased
TP53	0.696582	0.403935	0.831563	male-biased
ABCB5	0.675637	0.411093	0.835019	female-biased
SETBP1	0.645527	0.421716	0.835019	female-biased
COL12A1	0.653872	0.418732	0.835019	male-biased
RIMS2	0.631674	0.426742	0.835019	male-biased
LRP1B	0.648061	0.420807	0.835019	male-biased
TLR4	0.631674	0.426742	0.835019	male-biased
MUC17	0.638351	0.424308	0.835019	male-biased
MYH2	0.631674	0.426742	0.835019	male-biased
NF1	0.653872	0.418732	0.835019	male-biased
ADNP2	0.457973	0.498573	0.839724	female-biased
XYLT1	0.457973	0.498573	0.839724	female-biased
WDFY3	0.517113	0.472076	0.839724	female-biased
SLITRK4	0.497594	0.480559	0.839724	female-biased
FAM83B	0.457973	0.498573	0.839724	female-biased
RYR2	0.580086	0.446278	0.839724	male-biased
SCN3A	0.507544	0.476204	0.839724	male-biased
MYH1	0.447716	0.503422	0.839724	male-biased
NID1	0.453537	0.50066	0.839724	male-biased
RYR3	0.589081	0.442775	0.839724	male-biased
SDK1	0.470698	0.492666	0.839724	male-biased
SLITRK2	0.588459	0.443016	0.839724	male-biased
CTNNA2	0.609863	0.434839	0.839724	male-biased
KCNB2	0.488749	0.484486	0.839724	male-biased
DNAH3	0.507544	0.476204	0.839724	male-biased
PDGFRA	0.470698	0.492666	0.839724	male-biased
ACAN	0.470698	0.492666	0.839724	male-biased
PTPRD	0.56486	0.452309	0.839724	male-biased
RYR1	0.589081	0.442775	0.839724	male-biased
AHNAK2	0.447716	0.503422	0.839724	male-biased
NRXN3	0.52698	0.467879	0.839724	male-biased
TIAM1	0.588459	0.443016	0.839724	male-biased
ERBB4	0.507544	0.476204	0.839724	male-biased
CFH	0.470698	0.492666	0.839724	male-biased
ZDBF2	0.470698	0.492666	0.839724	male-biased
CTNND2	0.567487	0.451259	0.839724	male-biased
LRRC7	0.517224	0.472028	0.839724	male-biased
NLRP12	0.488749	0.484486	0.839724	male-biased
OR5F1	0.453537	0.50066	0.839724	male-biased
SACS	0.488749	0.484486	0.839724	male-biased
CCDC129	0.453537	0.50066	0.839724	male-biased
ADCY8	0.453537	0.50066	0.839724	male-biased
OR4A16	0.470698	0.492666	0.839724	male-biased
ZNF423	0.488749	0.484486	0.839724	male-biased
CACNA2D1	0.507544	0.476204	0.839724	male-biased
NCKAP5	0.54698	0.459554	0.839724	male-biased
NALCN	0.442504	0.505917	0.840441	female-biased
LRFN5	0.426515	0.513704	0.843055	female-biased
MMP16	0.432218	0.510903	0.843055	female-biased
GRIN2B	0.426515	0.513704	0.843055	female-biased
EPHA5	0.402626	0.525736	0.855899	male-biased
KIF2B	0.402626	0.525736	0.855899	male-biased
NOTCH4	0.360786	0.54807	0.866597	female-biased
LRRC4C	0.360786	0.54807	0.866597	female-biased
TNN	0.375727	0.539899	0.866597	female-biased
OR4C6	0.36893	0.543588	0.866597	female-biased
DNAH8	0.358498	0.549342	0.866597	male-biased
PLEC	0.358498	0.549342	0.866597	male-biased
NLRP14	0.358498	0.549342	0.866597	male-biased
CPS1	0.380444	0.537366	0.866597	male-biased
GRM1	0.237753	0.625833	0.899658	female-biased
ZP4	0.300325	0.583679	0.899658	female-biased
SI	0.243513	0.621681	0.899658	female-biased
FSTL5	0.237753	0.625833	0.899658	female-biased
MYH6	0.237753	0.625833	0.899658	female-biased
HGF	0.296761	0.58592	0.899658	female-biased
OR2W3	0.237753	0.625833	0.899658	female-biased
TRPA1	0.294044	0.587641	0.899658	male-biased
OR6F1	0.231588	0.630349	0.899658	male-biased
ITGAX	0.25219	0.615537	0.899658	male-biased
CDH8	0.294044	0.587641	0.899658	male-biased
KIF21B	0.25219	0.615537	0.899658	male-biased
CDH10	0.2291	0.632192	0.899658	male-biased
DCAF12L1	0.231588	0.630349	0.899658	male-biased
DCAF4L2	0.315302	0.574445	0.899658	male-biased
OR4A15	0.273008	0.601321	0.899658	male-biased
ABCC11	0.231588	0.630349	0.899658	male-biased
BOD1L1	0.231588	0.630349	0.899658	male-biased
FLG2	0.290193	0.590097	0.899658	male-biased
PXDNL	0.248678	0.618007	0.899658	male-biased
PCDHGA2	0.273008	0.601321	0.899658	male-biased
LYST	0.273008	0.601321	0.899658	male-biased
EYS	0.25219	0.615537	0.899658	male-biased
THSD7B	0.294044	0.587641	0.899658	male-biased
OR2M5	0.25219	0.615537	0.899658	male-biased
ITGA8	0.294044	0.587641	0.899658	male-biased
SPHKAP	0.231588	0.630349	0.899658	male-biased
INSRR	0.231588	0.630349	0.899658	male-biased
ST6GAL2	0.211197	0.64583	0.900038	male-biased
ZNF831	0.208509	0.647939	0.900038	male-biased
ADAMTS20	0.208509	0.647939	0.900038	male-biased
CNTNAP5	0.208509	0.647939	0.900038	male-biased
NBEA	0.211197	0.64583	0.900038	male-biased
COL7A1	0.211197	0.64583	0.900038	male-biased
DSG3	0.211197	0.64583	0.900038	male-biased
CDH12	0.205117	0.650622	0.900691	female-biased
TMTC1	0.189221	0.663566	0.909628	female-biased
ZNF479	0.189221	0.663566	0.909628	female-biased
COL6A3	0.188961	0.663783	0.909628	male-biased
RP1L1	0.185063	0.667058	0.911049	male-biased
PCDHB16	0.177239	0.673757	0.914063	female-biased
FER1L6	0.177239	0.673757	0.914063	female-biased
EPHA6	0.169796	0.680293	0.916819	male-biased
TRPS1	0.169796	0.680293	0.916819	male-biased
SLITRK1	0.14917	0.69933	0.927124	female-biased
LTBP1	0.14917	0.69933	0.927124	female-biased
CDH18	0.14917	0.69933	0.927124	female-biased
KIAA1109	0.14917	0.69933	0.927124	female-biased
MAGEC1	0.14917	0.69933	0.927124	female-biased
GABRA4	0.132505	0.715849	0.936819	female-biased
TRRAP	0.132505	0.715849	0.936819	female-biased
FAM47B	0.132723	0.715625	0.936819	male-biased
DCDC1	0.132723	0.715625	0.936819	male-biased
NEB	0.116092	0.733312	0.948453	female-biased
NTRK3	0.0973494	0.755034	0.948453	female-biased
CLCN1	0.0973494	0.755034	0.948453	female-biased
SORCS1	0.10861	0.741732	0.948453	female-biased
SCN10A	0.0973494	0.755034	0.948453	female-biased
SEMA6D	0.0973494	0.755034	0.948453	female-biased
GRM5	0.0973494	0.755034	0.948453	female-biased
NPAP1	0.104295	0.746735	0.948453	male-biased
ERICH3	0.104295	0.746735	0.948453	male-biased
NBAS	0.0976026	0.754726	0.948453	male-biased
SLITRK3	0.0976026	0.754726	0.948453	male-biased
MGA	0.0976026	0.754726	0.948453	male-biased
CHL1	0.114892	0.734642	0.948453	male-biased
DNAH9	0.0858831	0.769478	0.951349	female-biased
MXRA5	0.084898	0.770766	0.951349	female-biased
NLRP5	0.0809314	0.776039	0.951349	male-biased
ANK1	0.0809314	0.776039	0.951349	male-biased
LRP1	0.0809314	0.776039	0.951349	male-biased
ZEB2	0.0809314	0.776039	0.951349	male-biased
CPED1	0.0809314	0.776039	0.951349	male-biased
TRPM6	0.0809314	0.776039	0.951349	male-biased
SPATA31D1	0.0754539	0.783555	0.954811	male-biased
CNTNAP2	0.0754539	0.783555	0.954811	male-biased
ADGRB3	0.0482571	0.826124	0.955206	female-biased
ABCA13	0.0482571	0.826124	0.955206	female-biased
SSPO	0.0482611	0.826117	0.955206	female-biased
DGKB	0.0513811	0.820677	0.955206	female-biased
SAMD9	0.0513811	0.820677	0.955206	female-biased
PRUNE2	0.0664532	0.796573	0.955206	female-biased
EPHA3	0.0697602	0.791686	0.955206	female-biased
TENM2	0.0616025	0.803981	0.955206	male-biased
MDGA2	0.0649829	0.798787	0.955206	male-biased
COL19A1	0.048655	0.82542	0.955206	male-biased
FLT1	0.0499026	0.823233	0.955206	male-biased
ADAMTS16	0.0649829	0.798787	0.955206	male-biased
OR5L1	0.0499026	0.823233	0.955206	male-biased
EPHB1	0.0499026	0.823233	0.955206	male-biased
SPATA31A6	0.048655	0.82542	0.955206	male-biased
STAB2	0.0649829	0.798787	0.955206	male-biased
PTPRT	0.048655	0.82542	0.955206	male-biased
LPPR4	0.048655	0.82542	0.955206	male-biased
MYH8	0.0406194	0.840274	0.968815	male-biased
PCDHA2	0.0310603	0.860106	0.970898	female-biased
PCDHGA3	0.0310603	0.860106	0.970898	female-biased
IGSF1	0.0310603	0.860106	0.970898	female-biased
PKD1L1	0.0317459	0.858587	0.970898	female-biased
PCDHB7	0.0310603	0.860106	0.970898	female-biased
KCNT2	0.0317459	0.858587	0.970898	female-biased
OR4C15	0.0310603	0.860106	0.970898	female-biased
ASXL3	0.0305869	0.861165	0.970898	male-biased
KRAS	0.0265613	0.870537	0.972192	female-biased
RGPD4	0.0260135	0.871867	0.972192	male-biased
DSCAM	0.0260135	0.871867	0.972192	male-biased
HEPH	0.0260135	0.871867	0.972192	male-biased
OR2M3	0.0169355	0.896458	0.973769	female-biased
ATM	0.0169355	0.896458	0.973769	female-biased
MYH13	0.0169355	0.896458	0.973769	female-biased
PCDHB4	0.0169355	0.896458	0.973769	female-biased
PPP1R3A	0.0169355	0.896458	0.973769	female-biased
PLXNA4	0.01669	0.897207	0.973769	male-biased
DOCK2	0.01669	0.897207	0.973769	male-biased
PLCB1	0.01669	0.897207	0.973769	male-biased
PCDHA5	0.01669	0.897207	0.973769	male-biased
KMT2C	0.01669	0.897207	0.973769	male-biased
APOB	0.012072	0.91251	0.985124	male-biased
PCLO	0.012072	0.91251	0.985124	male-biased
KLHL1	0.00767249	0.9302	0.985915	female-biased
MROH2B	0.00767249	0.9302	0.985915	female-biased
KDR	0.00767249	0.9302	0.985915	female-biased
DNAH5	0.0104755	0.918479	0.985915	female-biased
LRRTM4	0.00767249	0.9302	0.985915	female-biased
TAF1L	0.00782441	0.929514	0.985915	male-biased
KCNH8	0.0090418	0.924245	0.985915	male-biased
OTOGL	0.00230582	0.961701	0.987041	female-biased
HCN1	0.00116738	0.972744	0.987041	female-biased
SYNE1	0.00287016	0.957275	0.987041	female-biased
FMN2	0.00116738	0.972744	0.987041	female-biased
SYNE2	0.00116738	0.972744	0.987041	female-biased
NRXN1	0.00329017	0.954258	0.987041	male-biased
OBSCN	0.00329017	0.954258	0.987041	male-biased
UNC79	0.000788193	0.977603	0.987041	male-biased
UNC5D	0.000371808	0.984616	0.987041	male-biased
ANK2	0.00125768	0.97171	0.987041	male-biased
KIF4B	0.00343537	0.953261	0.987041	male-biased
COL1A2	0.000371808	0.984616	0.987041	male-biased
PTPRB	0.000371808	0.984616	0.987041	male-biased
LCT	0.00343537	0.953261	0.987041	male-biased
COL3A1	0.00325071	0.954533	0.987041	male-biased
MYT1L	0.000371808	0.984616	0.987041	male-biased
PKHD1	0.000788193	0.977603	0.987041	male-biased
ANKRD30B	0.000371808	0.984616	0.987041	male-biased
GPR158	0.000573942	0.980887	0.987041	male-biased
SLITRK6	0.000371808	0.984616	0.987041	male-biased
POM121L12	0.000573942	0.980887	0.987041	male-biased
ABCA10	0.000371808	0.984616	0.987041	male-biased
SNTG1	5.70313e-06	0.998095	0.998095	female-biased
