# Supplementary material for: Pan‐cancer analysis reveals sex‐specific signatures in the tumor microenvironment
Source: Mol Oncol. 2022 Mar 12;16(11):2153–73. doi: 10.1002/1878-0261.13203 (PMC9168759; doi:10.1002/1878-0261.13203)
Supplement: Supplementary file 13 — Table S12. Immune cells associated with sex‐biased mutation genes based on the multivariate logistic regression analysis in LUAD. [file MOL2-16-2153-s007.xls]

## Sheet: loggsit
Supplementary Table S12. Immune cells associated with sex-biased mutation genes based on the multivariate logistic regression analysis in LUAD.
Mutant gene	Immune cell	Estimate (Regression coefficient)	P value	Direction
ADGRL2	Th2.cells	16.0391	0.0203798	UP
CACNA1E	Tcm.cells	-15.5893	0.0267956	DOWN
	NK.CD56bright.cells	-10.1963	0.000383666	DOWN
	DC	-7.33957	0.0042599	DOWN
	Macrophages	10.5042	0.0225362	UP
CMYA5	T.helper.cells	-33.3192	0.0166958	DOWN
DCHS2	DC	-9.48354	0.00364443	DOWN
	NK.CD56dim.cells	9.72124	0.0359176	UP
	Macrophages	13.1154	0.0293009	UP
EGFR	Th2.cells	-20.9861	0.000141051	DOWN
	Tcm.cells	-19.119	0.00812527	DOWN
	Cytotoxic.cells	-14.2552	0.00507667	DOWN
	Tgd.cells	-8.47336	0.0433065	DOWN
	Th17.cells	-4.92464	0.0142052	DOWN
	T.helper.cells	25.9678	0.00983017	UP
STK11	NK.cells	-18.7979	0.0381273	DOWN
	Macrophages	-10.852	0.0250613	DOWN
	aDC	-7.49569	0.000990483	DOWN
	Th17.cells	6.41385	0.00881289	UP
	Mast.cells	8.79907	0.0235305	UP
	Th2.cells	13.6885	0.0101077	UP
ZAN	NK.cells	-21.5514	0.0302338	DOWN
	Cytotoxic.cells	12.8451	0.0147633	UP
ZNF521	Th1.cells	-15.3324	0.0243014	DOWN
	DC	-5.86652	0.0448254	DOWN
	CD8.T.cells	27.404	0.0363892	UP
